# Supplementary material for: Geminal bis-borane formation by borane Lewis acid induced cyclopropyl rearrangement and its frustrated Lewis pair reaction with carbon dioxide
Source: Chem Sci. 2016 Sep 16;8(2):1097–104. doi: 10.1039/c6sc03468c (PMC5369401; doi:10.1039/c6sc03468c)
Supplement: Supplementary file 2 [file SC-008-C6SC03468C-s002.cif]

####################################################################### 
# 
# This file contains crystal structure data downloaded from the 
# Cambridge Structural Database (CSD) hosted by the Cambridge 
# Crystallographic Data Centre (CCDC).
# 
# Full information about CCDC data access policies and citation 
# guidelines are available at http://www.ccdc.cam.ac.uk/access/V1 
# 
# Audit and citation data items may have been added by the CCDC. 
# Please retain this information to preserve the provenance of 
# this file and to allow appropriate attribution of the data. 
# 
#######################################################################

data_erk8233
_database_code_depnum_ccdc_archive 'CCDC 1487577'
_audit_update_record             
;
2016-08-01 deposited with the CCDC.
2016-09-16 downloaded from the CCDC.
;

_audit_creation_method           SHELXL-97
_chemical_name_systematic        
; 
 ? 
;
_chemical_name_common            ?
_chemical_melting_point          ?
_chemical_formula_moiety         ?
_chemical_formula_sum            'C47 H43 B2 Cl2 F20 P'
_chemical_formula_weight         1111.30

loop_
_atom_type_symbol
_atom_type_description
_atom_type_scat_dispersion_real
_atom_type_scat_dispersion_imag
_atom_type_scat_source
C C 0.0033 0.0016 'International Tables Vol C Tables 4.2.6.8 and 6.1.1.4'
H H 0.0000 0.0000 'International Tables Vol C Tables 4.2.6.8 and 6.1.1.4'
B B 0.0013 0.0007 'International Tables Vol C Tables 4.2.6.8 and 6.1.1.4'
F F 0.0171 0.0103 'International Tables Vol C Tables 4.2.6.8 and 6.1.1.4'
P P 0.1023 0.0942 'International Tables Vol C Tables 4.2.6.8 and 6.1.1.4'
Cl Cl 0.1484 0.1585 'International Tables Vol C Tables 4.2.6.8 and 6.1.1.4'

_symmetry_cell_setting           triclinic
_symmetry_space_group_name_H-M   P-1

loop_
_symmetry_equiv_pos_as_xyz
'x, y, z'
'-x, -y, -z'

_cell_length_a                   10.1634(2)
_cell_length_b                   14.7985(3)
_cell_length_c                   17.1628(4)
_cell_angle_alpha                96.740(1)
_cell_angle_beta                 97.620(1)
_cell_angle_gamma                105.399(1)
_cell_volume                     2435.04(9)
_cell_formula_units_Z            2
_cell_measurement_temperature    223(2)
_cell_measurement_reflns_used    6188
_cell_measurement_theta_min      4.08
_cell_measurement_theta_max      28.28

_exptl_crystal_description       prism
_exptl_crystal_colour            colourless
_exptl_crystal_size_max          0.16
_exptl_crystal_size_mid          0.12
_exptl_crystal_size_min          0.08
_exptl_crystal_density_meas      ?
_exptl_crystal_density_diffrn    1.516
_exptl_crystal_density_method    'not measured'
_exptl_crystal_F_000             1128
_exptl_absorpt_coefficient_mu    0.277
_exptl_absorpt_correction_type   multi-scan
_exptl_absorpt_correction_T_min  0.9570
_exptl_absorpt_correction_T_max  0.9782
_exptl_absorpt_process_details   
'Denzo (Otwinowski, Borek, Majewski & Minor, 2003)'


_exptl_special_details           
; 
 ? 
;

_diffrn_ambient_temperature      223(2)
_diffrn_radiation_wavelength     0.71073
_diffrn_radiation_type           MoK\a
_diffrn_radiation_source         'rotating anode Nonius FR591'
_diffrn_radiation_monochromator  'Montel mirror'
_diffrn_measurement_device_type  'Nonius KappaCCD APEXII'
_diffrn_measurement_method       '\w and \f scans'
_diffrn_detector_area_resol_mean ?
_diffrn_standards_number         ?
_diffrn_standards_interval_count ?
_diffrn_standards_interval_time  ?
_diffrn_standards_decay_%        ?
_diffrn_reflns_number            23728
_diffrn_reflns_av_R_equivalents  0.047
_diffrn_reflns_av_sigmaI/netI    0.0477
_diffrn_reflns_limit_h_min       -12
_diffrn_reflns_limit_h_max       12
_diffrn_reflns_limit_k_min       -17
_diffrn_reflns_limit_k_max       17
_diffrn_reflns_limit_l_min       -14
_diffrn_reflns_limit_l_max       20
_diffrn_reflns_theta_min         4.09
_diffrn_reflns_theta_max         25.00
_reflns_number_total             8454
_reflns_number_gt                6396
_reflns_threshold_expression     >2sigma(I)

_computing_data_collection       'Collect (Nonius B.V., 1998)'
_computing_cell_refinement       'Collect (Nonius B.V., 1998)'
_computing_data_reduction        'Denzo-SMN (Otwinowski & Minor, 1997)'
_computing_structure_solution    'SHELXS-97 (Sheldrick, 1990)'
_computing_structure_refinement  'SHELXL-97 (Sheldrick, 1997)'
_computing_molecular_graphics    'XP (BrukerAXS, 2000)'
_computing_publication_material  'SHELXL-97 (Sheldrick, 1997)'


_refine_special_details          
; 
 Refinement of F^2^ against ALL reflections.  The weighted R-factor wR and 
 goodness of fit S are based on F^2^, conventional R-factors R are based 
 on F, with F set to zero for negative F^2^. The threshold expression of 
 F^2^ > 2sigma(F^2^) is used only for calculating R-factors(gt) etc. and is 
 not relevant to the choice of reflections for refinement.  R-factors based 
 on F^2^ are statistically about twice as large as those based on F, and R- 
 factors based on ALL data will be even larger. 

 The dichloromethane is disordered over two positions.  Several restraints (SADI,
 SAME, ISOR and SIMU) were used in order to improve refinement stability.
 
 The hydrogens at B1 and P1 atoms were refined freely.
;

_refine_ls_structure_factor_coef Fsqd
_refine_ls_matrix_type           full
_refine_ls_weighting_scheme      calc
_refine_ls_weighting_details     
'calc w=1/[\s^2^(Fo^2^)+(0.0151P)^2^+5.0012P] where P=(Fo^2^+2Fc^2^)/3'
_atom_sites_solution_primary     direct
_atom_sites_solution_secondary   difmap
_atom_sites_solution_hydrogens   geom
_refine_ls_hydrogen_treatment    mixed
_refine_ls_extinction_method     none
_refine_ls_extinction_coef       ?
_refine_ls_number_reflns         8454
_refine_ls_number_parameters     694
_refine_ls_number_restraints     61
_refine_ls_R_factor_all          0.0900
_refine_ls_R_factor_gt           0.0653
_refine_ls_wR_factor_ref         0.1407
_refine_ls_wR_factor_gt          0.1233
_refine_ls_goodness_of_fit_ref   1.081
_refine_ls_restrained_S_all      1.089
_refine_ls_shift/su_max          0.001
_refine_ls_shift/su_mean         0.000

loop_
_atom_site_label
_atom_site_type_symbol
_atom_site_fract_x
_atom_site_fract_y
_atom_site_fract_z
_atom_site_U_iso_or_equiv
_atom_site_adp_type
_atom_site_occupancy
_atom_site_symmetry_multiplicity
_atom_site_calc_flag
_atom_site_refinement_flags
_atom_site_disorder_assembly
_atom_site_disorder_group
C1 C 0.6358(3) 0.6966(2) 0.29282(19) 0.0292(7) Uani 1 1 d . . .
H1 H 0.6791 0.6442 0.2953 0.035 Uiso 1 1 calc R . .
C2 C 0.5282(3) 0.6915(3) 0.3475(2) 0.0334(8) Uani 1 1 d . . .
H2A H 0.4485 0.6362 0.3260 0.040 Uiso 1 1 calc R . .
H2B H 0.4958 0.7483 0.3474 0.040 Uiso 1 1 calc R . .
C3 C 0.5819(4) 0.6845(3) 0.4333(2) 0.0349(8) Uani 1 1 d . . .
H3A H 0.6659 0.7371 0.4536 0.042 Uiso 1 1 calc R . .
H3B H 0.6070 0.6251 0.4341 0.042 Uiso 1 1 calc R . .
C4 C 0.4761(4) 0.6876(4) 0.4884(2) 0.0534(11) Uani 1 1 d . . .
H4A H 0.4501 0.7466 0.4871 0.064 Uiso 1 1 calc R . .
H4B H 0.3925 0.6345 0.4685 0.064 Uiso 1 1 calc R . .
C5 C 0.5296(4) 0.6818(3) 0.5735(2) 0.0427(9) Uani 1 1 d . . .
C6 C 0.5007(5) 0.5968(3) 0.6022(3) 0.0545(11) Uani 1 1 d . . .
H6 H 0.4449 0.5416 0.5682 0.065 Uiso 1 1 calc R . .
C7 C 0.5511(6) 0.5905(4) 0.6788(3) 0.0681(14) Uani 1 1 d . . .
H7 H 0.5311 0.5314 0.6965 0.082 Uiso 1 1 calc R . .
C8 C 0.6302(6) 0.6700(4) 0.7295(3) 0.0700(15) Uani 1 1 d . . .
H8 H 0.6632 0.6657 0.7823 0.084 Uiso 1 1 calc R . .
C9 C 0.6620(5) 0.7567(4) 0.7034(3) 0.0656(13) Uani 1 1 d . . .
H9 H 0.7172 0.8115 0.7380 0.079 Uiso 1 1 calc R . .
C10 C 0.6111(5) 0.7618(3) 0.6250(3) 0.0525(11) Uani 1 1 d . . .
H10 H 0.6327 0.8206 0.6069 0.063 Uiso 1 1 calc R . .
B1 B 0.7487(4) 0.7969(3) 0.2953(2) 0.0299(8) Uani 1 1 d . . .
H01 H 0.708(4) 0.806(2) 0.225(2) 0.041(10) Uiso 1 1 d . . .
C11 C 0.7317(3) 0.8861(2) 0.3544(2) 0.0307(8) Uani 1 1 d . . .
F12 F 0.8870(2) 0.85662(16) 0.45804(13) 0.0473(6) Uani 1 1 d . . .
C12 C 0.7981(4) 0.9056(3) 0.4330(2) 0.0368(8) Uani 1 1 d . . .
F13 F 0.8452(3) 0.98376(18) 0.56633(13) 0.0628(7) Uani 1 1 d . . .
C13 C 0.7787(4) 0.9711(3) 0.4910(2) 0.0442(10) Uani 1 1 d . . .
F14 F 0.6638(3) 1.08560(17) 0.52665(15) 0.0659(7) Uani 1 1 d . . .
C14 C 0.6867(4) 1.0222(3) 0.4713(2) 0.0444(10) Uani 1 1 d . . .
F15 F 0.5340(2) 1.05891(16) 0.37426(15) 0.0553(6) Uani 1 1 d . . .
C15 C 0.6210(4) 1.0079(2) 0.3943(2) 0.0386(9) Uani 1 1 d . . .
F16 F 0.5811(2) 0.93667(15) 0.26307(12) 0.0416(5) Uani 1 1 d . . .
C16 C 0.6460(3) 0.9427(2) 0.3376(2) 0.0327(8) Uani 1 1 d . . .
C21 C 0.9103(3) 0.8048(2) 0.2940(2) 0.0309(8) Uani 1 1 d . . .
F22 F 0.9325(2) 0.93762(15) 0.22752(14) 0.0472(6) Uani 1 1 d . . .
C22 C 0.9915(4) 0.8776(3) 0.2624(2) 0.0358(8) Uani 1 1 d . . .
F23 F 1.2056(2) 0.96691(18) 0.23365(16) 0.0622(7) Uani 1 1 d . . .
C23 C 1.1328(4) 0.8946(3) 0.2657(2) 0.0418(9) Uani 1 1 d . . .
F24 F 1.3371(2) 0.85608(18) 0.30973(15) 0.0592(7) Uani 1 1 d . . .
C24 C 1.1999(3) 0.8390(3) 0.3039(2) 0.0407(9) Uani 1 1 d . . .
F25 F 1.1919(2) 0.71522(17) 0.37857(15) 0.0551(6) Uani 1 1 d . . .
C25 C 1.1255(4) 0.7672(3) 0.3376(2) 0.0390(9) Uani 1 1 d . . .
F26 F 0.9194(2) 0.68032(15) 0.36932(14) 0.0468(5) Uani 1 1 d . . .
C26 C 0.9838(4) 0.7508(3) 0.3320(2) 0.0348(8) Uani 1 1 d . . .
B2 B 0.6127(4) 0.7211(3) 0.2047(2) 0.0303(8) Uani 1 1 d . . .
C31 C 0.4787(3) 0.7488(2) 0.1636(2) 0.0317(8) Uani 1 1 d . . .
F32 F 0.6189(2) 0.87633(15) 0.11333(13) 0.0450(5) Uani 1 1 d . . .
C32 C 0.4914(4) 0.8233(3) 0.1202(2) 0.0362(8) Uani 1 1 d . . .
F33 F 0.4034(3) 0.92722(17) 0.04741(16) 0.0616(7) Uani 1 1 d . . .
C33 C 0.3816(4) 0.8513(3) 0.0856(2) 0.0408(9) Uani 1 1 d . . .
F34 F 0.1410(2) 0.82886(19) 0.05819(17) 0.0658(7) Uani 1 1 d . . .
C34 C 0.2486(4) 0.8015(3) 0.0904(2) 0.0433(9) Uani 1 1 d . . .
F35 F 0.0991(2) 0.67417(18) 0.13510(15) 0.0570(6) Uani 1 1 d . . .
C35 C 0.2292(4) 0.7245(3) 0.1298(2) 0.0407(9) Uani 1 1 d . . .
F36 F 0.3122(2) 0.62266(15) 0.20114(13) 0.0460(5) Uani 1 1 d . . .
C36 C 0.3417(3) 0.6998(2) 0.1644(2) 0.0332(8) Uani 1 1 d . . .
C41 C 0.6668(3) 0.6579(2) 0.1392(2) 0.0321(8) Uani 1 1 d . . .
F42 F 0.8331(2) 0.78429(15) 0.10267(13) 0.0477(6) Uani 1 1 d . . .
C42 C 0.7655(4) 0.6901(3) 0.0927(2) 0.0364(8) Uani 1 1 d . . .
F43 F 0.8977(3) 0.6702(2) -0.00852(15) 0.0689(8) Uani 1 1 d . . .
C43 C 0.8026(4) 0.6330(3) 0.0357(2) 0.0459(10) Uani 1 1 d . . .
F44 F 0.7767(3) 0.4797(2) -0.03215(16) 0.0757(8) Uani 1 1 d . . .
C44 C 0.7398(4) 0.5375(3) 0.0223(2) 0.0487(10) Uani 1 1 d . . .
F45 F 0.5796(3) 0.40596(16) 0.05403(16) 0.0672(7) Uani 1 1 d . . .
C45 C 0.6410(4) 0.5004(3) 0.0659(2) 0.0434(9) Uani 1 1 d . . .
F46 F 0.5060(2) 0.51920(15) 0.16243(14) 0.0528(6) Uani 1 1 d . . .
C46 C 0.6060(4) 0.5605(3) 0.1223(2) 0.0376(8) Uani 1 1 d . . .
P1 P 0.94348(10) 0.31200(7) 0.27816(6) 0.0384(2) Uani 1 1 d . . .
H02 H 1.050(4) 0.287(3) 0.262(2) 0.052(11) Uiso 1 1 d . . .
C51 C 0.9611(4) 0.3196(3) 0.3888(2) 0.0527(11) Uani 1 1 d . . .
C52 C 0.9246(7) 0.2206(4) 0.4126(3) 0.0887(18) Uani 1 1 d . . .
H52A H 0.9749 0.1824 0.3862 0.133 Uiso 1 1 calc R . .
H52B H 0.8259 0.1905 0.3970 0.133 Uiso 1 1 calc R . .
H52C H 0.9501 0.2260 0.4699 0.133 Uiso 1 1 calc R . .
C53 C 1.1140(5) 0.3670(4) 0.4268(3) 0.0772(16) Uani 1 1 d . . .
H53A H 1.1412 0.4322 0.4173 0.116 Uiso 1 1 calc R . .
H53B H 1.1718 0.3325 0.4033 0.116 Uiso 1 1 calc R . .
H53C H 1.1252 0.3660 0.4837 0.116 Uiso 1 1 calc R . .
C54 C 0.8698(5) 0.3762(4) 0.4235(3) 0.0697(14) Uani 1 1 d . . .
H54A H 0.8839 0.3802 0.4810 0.104 Uiso 1 1 calc R . .
H54B H 0.7733 0.3445 0.4016 0.104 Uiso 1 1 calc R . .
H54C H 0.8947 0.4397 0.4099 0.104 Uiso 1 1 calc R . .
C55 C 0.7954(5) 0.2133(3) 0.2203(3) 0.0555(11) Uani 1 1 d . . .
C56 C 0.8317(6) 0.1197(3) 0.2284(4) 0.0853(17) Uani 1 1 d . . .
H56A H 0.7612 0.0674 0.1944 0.128 Uiso 1 1 calc R . .
H56B H 0.8358 0.1093 0.2833 0.128 Uiso 1 1 calc R . .
H56C H 0.9208 0.1235 0.2125 0.128 Uiso 1 1 calc R . .
C57 C 0.7764(6) 0.2214(4) 0.1319(3) 0.0824(17) Uani 1 1 d . . .
H57A H 0.7020 0.1677 0.1028 0.124 Uiso 1 1 calc R . .
H57B H 0.8616 0.2217 0.1121 0.124 Uiso 1 1 calc R . .
H57C H 0.7536 0.2798 0.1247 0.124 Uiso 1 1 calc R . .
C58 C 0.6596(5) 0.2126(4) 0.2517(3) 0.0815(17) Uani 1 1 d . . .
H58A H 0.6375 0.2714 0.2451 0.122 Uiso 1 1 calc R . .
H58B H 0.6711 0.2066 0.3077 0.122 Uiso 1 1 calc R . .
H58C H 0.5850 0.1594 0.2220 0.122 Uiso 1 1 calc R . .
C59 C 0.9620(5) 0.4281(3) 0.2433(3) 0.0576(12) Uani 1 1 d . . .
C60 C 1.0783(6) 0.5061(3) 0.2988(3) 0.0814(17) Uani 1 1 d . . .
H60A H 1.0952 0.5643 0.2761 0.122 Uiso 1 1 calc R . .
H60B H 1.1622 0.4862 0.3052 0.122 Uiso 1 1 calc R . .
H60C H 1.0512 0.5171 0.3504 0.122 Uiso 1 1 calc R . .
C61 C 0.8270(6) 0.4557(4) 0.2381(3) 0.0856(18) Uani 1 1 d . . .
H61A H 0.8400 0.5163 0.2193 0.128 Uiso 1 1 calc R . .
H61B H 0.8006 0.4608 0.2904 0.128 Uiso 1 1 calc R . .
H61C H 0.7546 0.4075 0.2013 0.128 Uiso 1 1 calc R . .
C62 C 1.0088(7) 0.4215(4) 0.1611(3) 0.093(2) Uani 1 1 d . . .
H62A H 0.9327 0.3809 0.1213 0.139 Uiso 1 1 calc R . .
H62B H 1.0866 0.3949 0.1638 0.139 Uiso 1 1 calc R . .
H62C H 1.0365 0.4844 0.1467 0.139 Uiso 1 1 calc R . .
C71 C 1.230(2) 1.0983(16) 0.0432(17) 0.094(5) Uani 0.53(3) 1 d PDU A 1
H71A H 1.1925 1.0931 -0.0133 0.113 Uiso 0.53(3) 1 calc PR A 1
H71B H 1.2725 1.0467 0.0480 0.113 Uiso 0.53(3) 1 calc PR A 1
Cl1 Cl 1.3615(10) 1.2051(8) 0.0703(5) 0.089(2) Uani 0.53(3) 1 d PDU A 1
Cl2 Cl 1.0912(13) 1.0772(15) 0.0935(7) 0.157(4) Uani 0.53(3) 1 d PDU A 1
C71A C 1.2034(19) 1.087(2) 0.0344(17) 0.092(6) Uani 0.47(3) 1 d PDU A 2
H71C H 1.1773 1.0931 -0.0214 0.110 Uiso 0.47(3) 1 calc PR A 2
H71D H 1.2088 1.0224 0.0368 0.110 Uiso 0.47(3) 1 calc PR A 2
Cl1A Cl 1.3631(13) 1.1699(17) 0.0762(8) 0.130(4) Uani 0.47(3) 1 d PDU A 2
Cl2A Cl 1.0838(8) 1.1121(10) 0.0898(7) 0.106(3) Uani 0.47(3) 1 d PDU A 2

loop_
_atom_site_aniso_label
_atom_site_aniso_U_11
_atom_site_aniso_U_22
_atom_site_aniso_U_33
_atom_site_aniso_U_23
_atom_site_aniso_U_13
_atom_site_aniso_U_12
C1 0.0283(17) 0.0341(19) 0.0255(17) 0.0036(14) 0.0043(14) 0.0102(14)
C2 0.0293(18) 0.039(2) 0.0313(19) 0.0052(15) 0.0058(15) 0.0090(15)
C3 0.0337(19) 0.038(2) 0.0332(19) 0.0075(16) 0.0059(15) 0.0102(16)
C4 0.044(2) 0.085(3) 0.040(2) 0.020(2) 0.0152(19) 0.025(2)
C5 0.040(2) 0.061(3) 0.037(2) 0.0143(19) 0.0168(17) 0.024(2)
C6 0.064(3) 0.058(3) 0.047(3) 0.014(2) 0.023(2) 0.017(2)
C7 0.093(4) 0.072(3) 0.060(3) 0.029(3) 0.036(3) 0.039(3)
C8 0.089(4) 0.112(5) 0.035(3) 0.025(3) 0.021(2) 0.061(4)
C9 0.065(3) 0.084(4) 0.046(3) -0.008(3) 0.007(2) 0.028(3)
C10 0.058(3) 0.055(3) 0.056(3) 0.017(2) 0.024(2) 0.025(2)
B1 0.0264(19) 0.036(2) 0.026(2) 0.0023(16) 0.0016(15) 0.0086(17)
C11 0.0245(17) 0.0331(19) 0.0327(19) 0.0035(15) 0.0078(14) 0.0042(14)
F12 0.0462(13) 0.0592(14) 0.0361(12) 0.0014(10) -0.0025(10) 0.0214(11)
C12 0.0350(19) 0.037(2) 0.036(2) 0.0035(16) 0.0046(16) 0.0073(16)
F13 0.0769(18) 0.0717(17) 0.0300(12) -0.0094(11) -0.0024(12) 0.0178(14)
C13 0.048(2) 0.046(2) 0.029(2) -0.0039(17) 0.0038(17) 0.0026(19)
F14 0.0832(19) 0.0560(15) 0.0565(16) -0.0187(12) 0.0183(14) 0.0250(14)
C14 0.050(2) 0.035(2) 0.042(2) -0.0086(17) 0.0142(19) 0.0045(18)
F15 0.0597(15) 0.0448(13) 0.0683(17) 0.0033(12) 0.0144(12) 0.0277(12)
C15 0.036(2) 0.0312(19) 0.050(2) 0.0032(17) 0.0158(17) 0.0090(16)
F16 0.0398(12) 0.0461(12) 0.0387(12) 0.0016(10) 0.0004(9) 0.0173(10)
C16 0.0286(18) 0.0322(19) 0.034(2) 0.0030(15) 0.0064(15) 0.0026(15)
C21 0.0262(17) 0.0350(19) 0.0288(18) -0.0018(15) 0.0034(14) 0.0076(15)
F22 0.0433(13) 0.0414(12) 0.0599(15) 0.0166(11) 0.0096(11) 0.0131(10)
C22 0.0343(19) 0.037(2) 0.035(2) 0.0003(16) 0.0059(15) 0.0101(16)
F23 0.0421(13) 0.0615(16) 0.0786(18) 0.0173(13) 0.0219(12) -0.0011(12)
C23 0.032(2) 0.042(2) 0.042(2) -0.0049(18) 0.0129(17) -0.0023(17)
F24 0.0243(11) 0.0753(17) 0.0711(17) -0.0101(13) 0.0085(11) 0.0114(11)
C24 0.0199(17) 0.054(2) 0.043(2) -0.0076(19) 0.0056(16) 0.0093(17)
F25 0.0399(13) 0.0580(15) 0.0679(16) 0.0034(12) -0.0044(11) 0.0241(11)
C25 0.0312(19) 0.043(2) 0.040(2) -0.0080(17) -0.0063(16) 0.0179(17)
F26 0.0385(12) 0.0507(13) 0.0545(14) 0.0193(11) 0.0052(10) 0.0151(10)
C26 0.0318(19) 0.038(2) 0.0306(19) 0.0001(16) 0.0013(15) 0.0076(16)
B2 0.0260(19) 0.030(2) 0.031(2) 0.0052(16) 0.0029(16) 0.0030(16)
C31 0.0309(18) 0.0357(19) 0.0266(18) -0.0006(15) 0.0046(14) 0.0087(15)
F32 0.0392(12) 0.0538(13) 0.0424(13) 0.0187(10) 0.0108(10) 0.0071(10)
C32 0.0320(19) 0.042(2) 0.0314(19) 0.0029(16) 0.0050(15) 0.0068(16)
F33 0.0610(16) 0.0601(15) 0.0676(17) 0.0325(13) 0.0016(13) 0.0188(13)
C33 0.045(2) 0.044(2) 0.034(2) 0.0106(17) 0.0004(17) 0.0147(18)
F34 0.0430(14) 0.0764(18) 0.0806(19) 0.0196(15) -0.0082(13) 0.0276(13)
C34 0.039(2) 0.055(2) 0.038(2) 0.0035(18) -0.0035(17) 0.0222(19)
F35 0.0255(11) 0.0730(17) 0.0656(16) 0.0138(13) 0.0006(10) 0.0044(11)
C35 0.0291(19) 0.050(2) 0.036(2) 0.0000(18) 0.0003(16) 0.0057(17)
F36 0.0363(12) 0.0467(13) 0.0468(13) 0.0154(10) -0.0026(10) -0.0009(10)
C36 0.0298(18) 0.037(2) 0.0291(19) 0.0022(15) 0.0031(14) 0.0062(15)
C41 0.0325(18) 0.038(2) 0.0248(17) 0.0040(15) -0.0003(14) 0.0112(15)
F42 0.0460(13) 0.0470(13) 0.0450(13) 0.0003(10) 0.0187(10) 0.0024(10)
C42 0.0346(19) 0.041(2) 0.0286(19) -0.0010(16) 0.0017(15) 0.0075(16)
F43 0.0589(16) 0.089(2) 0.0513(15) -0.0098(14) 0.0288(13) 0.0080(14)
C43 0.041(2) 0.062(3) 0.034(2) -0.0004(19) 0.0098(17) 0.015(2)
F44 0.088(2) 0.0804(19) 0.0577(17) -0.0233(14) 0.0163(15) 0.0348(16)
C44 0.056(3) 0.059(3) 0.032(2) -0.0123(19) 0.0015(19) 0.028(2)
F45 0.093(2) 0.0380(14) 0.0620(17) -0.0066(12) 0.0057(14) 0.0151(13)
C45 0.055(2) 0.035(2) 0.036(2) -0.0037(17) -0.0036(18) 0.0162(18)
F46 0.0623(15) 0.0393(13) 0.0514(14) 0.0064(11) 0.0159(12) 0.0030(11)
C46 0.042(2) 0.040(2) 0.0301(19) 0.0070(16) 0.0020(16) 0.0108(17)
P1 0.0368(5) 0.0422(6) 0.0404(6) 0.0097(4) 0.0125(4) 0.0141(4)
C51 0.047(2) 0.075(3) 0.040(2) 0.017(2) 0.0096(19) 0.020(2)
C52 0.111(5) 0.092(4) 0.069(4) 0.042(3) 0.012(3) 0.026(4)
C53 0.052(3) 0.125(5) 0.051(3) 0.008(3) -0.003(2) 0.027(3)
C54 0.061(3) 0.113(4) 0.043(3) 0.010(3) 0.020(2) 0.035(3)
C55 0.051(3) 0.055(3) 0.054(3) 0.007(2) 0.010(2) 0.004(2)
C56 0.113(5) 0.041(3) 0.096(4) 0.006(3) 0.024(4) 0.012(3)
C57 0.083(4) 0.087(4) 0.057(3) -0.009(3) 0.003(3) 0.003(3)
C58 0.047(3) 0.101(4) 0.083(4) 0.007(3) 0.009(3) 0.002(3)
C59 0.080(3) 0.046(2) 0.048(3) 0.011(2) 0.022(2) 0.012(2)
C60 0.112(5) 0.049(3) 0.071(4) 0.003(3) 0.033(3) -0.003(3)
C61 0.120(5) 0.081(4) 0.073(4) 0.019(3) 0.003(3) 0.061(4)
C62 0.143(6) 0.070(4) 0.066(4) 0.024(3) 0.050(4) 0.010(4)
C71 0.090(8) 0.094(8) 0.095(8) 0.015(6) 0.018(7) 0.021(6)
Cl1 0.100(3) 0.102(4) 0.053(2) -0.002(2) 0.0033(18) 0.017(3)
Cl2 0.176(6) 0.187(8) 0.108(4) 0.020(5) 0.065(4) 0.031(5)
C71A 0.099(9) 0.096(8) 0.078(8) 0.013(7) 0.021(7) 0.022(7)
Cl1A 0.109(4) 0.158(8) 0.103(5) -0.028(5) 0.010(3) 0.027(5)
Cl2A 0.076(4) 0.151(6) 0.108(4) 0.023(4) 0.028(3) 0.054(3)

_geom_special_details            
; 
 All esds (except the esd in the dihedral angle between two l.s. planes) 
 are estimated using the full covariance matrix.  The cell esds are taken 
 into account individually in the estimation of esds in distances, angles 
 and torsion angles; correlations between esds in cell parameters are only 
 used when they are defined by crystal symmetry.  An approximate (isotropic) 
 treatment of cell esds is used for estimating esds involving l.s. planes. 
;

loop_
_geom_bond_atom_site_label_1
_geom_bond_atom_site_label_2
_geom_bond_distance
_geom_bond_site_symmetry_2
_geom_bond_publ_flag
C1 C2 1.526(4) . ?
C1 B2 1.598(5) . ?
C1 B1 1.609(5) . ?
C1 H1 0.9900 . ?
C2 C3 1.527(5) . ?
C2 H2A 0.9800 . ?
C2 H2B 0.9800 . ?
C3 C4 1.529(5) . ?
C3 H3A 0.9800 . ?
C3 H3B 0.9800 . ?
C4 C5 1.510(5) . ?
C4 H4A 0.9800 . ?
C4 H4B 0.9800 . ?
C5 C6 1.377(6) . ?
C5 C10 1.381(6) . ?
C6 C7 1.370(6) . ?
C6 H6 0.9400 . ?
C7 C8 1.362(7) . ?
C7 H7 0.9400 . ?
C8 C9 1.380(7) . ?
C8 H8 0.9400 . ?
C9 C10 1.394(6) . ?
C9 H9 0.9400 . ?
C10 H10 0.9400 . ?
B1 C21 1.619(5) . ?
B1 C11 1.630(5) . ?
B1 B2 1.945(5) . ?
B1 H01 1.26(4) . ?
C11 C16 1.386(5) . ?
C11 C12 1.386(5) . ?
F12 C12 1.358(4) . ?
C12 C13 1.377(5) . ?
F13 C13 1.344(4) . ?
C13 C14 1.383(6) . ?
F14 C14 1.343(4) . ?
C14 C15 1.365(6) . ?
F15 C15 1.344(4) . ?
C15 C16 1.385(5) . ?
F16 C16 1.341(4) . ?
C21 C22 1.385(5) . ?
C21 C26 1.389(5) . ?
F22 C22 1.350(4) . ?
C22 C23 1.383(5) . ?
F23 C23 1.350(4) . ?
C23 C24 1.370(6) . ?
F24 C24 1.336(4) . ?
C24 C25 1.367(6) . ?
F25 C25 1.349(4) . ?
C25 C26 1.384(5) . ?
F26 C26 1.353(4) . ?
B2 C41 1.621(5) . ?
B2 C31 1.622(5) . ?
B2 H01 1.34(3) . ?
C31 C32 1.388(5) . ?
C31 C36 1.392(5) . ?
F32 C32 1.354(4) . ?
C32 C33 1.378(5) . ?
F33 C33 1.348(4) . ?
C33 C34 1.376(5) . ?
F34 C34 1.339(4) . ?
C34 C35 1.374(6) . ?
F35 C35 1.355(4) . ?
C35 C36 1.374(5) . ?
F36 C36 1.351(4) . ?
C41 C42 1.386(5) . ?
C41 C46 1.387(5) . ?
F42 C42 1.359(4) . ?
C42 C43 1.373(5) . ?
F43 C43 1.351(4) . ?
C43 C44 1.365(6) . ?
F44 C44 1.350(4) . ?
C44 C45 1.368(6) . ?
F45 C45 1.350(4) . ?
C45 C46 1.382(5) . ?
F46 C46 1.356(4) . ?
P1 C59 1.856(4) . ?
P1 C55 1.865(4) . ?
P1 C51 1.871(4) . ?
P1 H02 1.28(4) . ?
C51 C52 1.532(7) . ?
C51 C54 1.535(6) . ?
C51 C53 1.542(6) . ?
C52 H52A 0.9700 . ?
C52 H52B 0.9700 . ?
C52 H52C 0.9700 . ?
C53 H53A 0.9700 . ?
C53 H53B 0.9700 . ?
C53 H53C 0.9700 . ?
C54 H54A 0.9700 . ?
C54 H54B 0.9700 . ?
C54 H54C 0.9700 . ?
C55 C57 1.527(7) . ?
C55 C56 1.542(7) . ?
C55 C58 1.544(6) . ?
C56 H56A 0.9700 . ?
C56 H56B 0.9700 . ?
C56 H56C 0.9700 . ?
C57 H57A 0.9700 . ?
C57 H57B 0.9700 . ?
C57 H57C 0.9700 . ?
C58 H58A 0.9700 . ?
C58 H58B 0.9700 . ?
C58 H58C 0.9700 . ?
C59 C61 1.526(7) . ?
C59 C60 1.536(7) . ?
C59 C62 1.548(6) . ?
C60 H60A 0.9700 . ?
C60 H60B 0.9700 . ?
C60 H60C 0.9700 . ?
C61 H61A 0.9700 . ?
C61 H61B 0.9700 . ?
C61 H61C 0.9700 . ?
C62 H62A 0.9700 . ?
C62 H62B 0.9700 . ?
C62 H62C 0.9700 . ?
C71 Cl2 1.726(12) . ?
C71 Cl1 1.745(12) . ?
C71 H71A 0.9800 . ?
C71 H71B 0.9800 . ?
C71A Cl2A 1.726(13) . ?
C71A Cl1A 1.754(13) . ?
C71A H71C 0.9800 . ?
C71A H71D 0.9800 . ?

loop_
_geom_angle_atom_site_label_1
_geom_angle_atom_site_label_2
_geom_angle_atom_site_label_3
_geom_angle
_geom_angle_site_symmetry_1
_geom_angle_site_symmetry_3
_geom_angle_publ_flag
C2 C1 B2 123.1(3) . . ?
C2 C1 B1 118.5(3) . . ?
B2 C1 B1 74.7(2) . . ?
C2 C1 H1 111.9 . . ?
B2 C1 H1 111.9 . . ?
B1 C1 H1 111.9 . . ?
C1 C2 C3 113.9(3) . . ?
C1 C2 H2A 108.8 . . ?
C3 C2 H2A 108.8 . . ?
C1 C2 H2B 108.8 . . ?
C3 C2 H2B 108.8 . . ?
H2A C2 H2B 107.7 . . ?
C2 C3 C4 113.0(3) . . ?
C2 C3 H3A 109.0 . . ?
C4 C3 H3A 109.0 . . ?
C2 C3 H3B 109.0 . . ?
C4 C3 H3B 109.0 . . ?
H3A C3 H3B 107.8 . . ?
C5 C4 C3 113.1(3) . . ?
C5 C4 H4A 109.0 . . ?
C3 C4 H4A 109.0 . . ?
C5 C4 H4B 109.0 . . ?
C3 C4 H4B 109.0 . . ?
H4A C4 H4B 107.8 . . ?
C6 C5 C10 117.7(4) . . ?
C6 C5 C4 121.4(4) . . ?
C10 C5 C4 120.9(4) . . ?
C7 C6 C5 121.9(5) . . ?
C7 C6 H6 119.1 . . ?
C5 C6 H6 119.1 . . ?
C8 C7 C6 120.0(5) . . ?
C8 C7 H7 120.0 . . ?
C6 C7 H7 120.0 . . ?
C7 C8 C9 120.2(4) . . ?
C7 C8 H8 119.9 . . ?
C9 C8 H8 119.9 . . ?
C8 C9 C10 119.1(5) . . ?
C8 C9 H9 120.5 . . ?
C10 C9 H9 120.5 . . ?
C5 C10 C9 121.1(4) . . ?
C5 C10 H10 119.5 . . ?
C9 C10 H10 119.5 . . ?
C1 B1 C21 121.8(3) . . ?
C1 B1 C11 115.6(3) . . ?
C21 B1 C11 111.2(3) . . ?
C1 B1 B2 52.40(19) . . ?
C21 B1 B2 118.1(3) . . ?
C11 B1 B2 126.0(3) . . ?
C1 B1 H01 95.6(16) . . ?
C21 B1 H01 101.4(16) . . ?
C11 B1 H01 107.7(16) . . ?
B2 B1 H01 43.4(16) . . ?
C16 C11 C12 113.4(3) . . ?
C16 C11 B1 127.1(3) . . ?
C12 C11 B1 119.3(3) . . ?
F12 C12 C13 115.2(3) . . ?
F12 C12 C11 120.0(3) . . ?
C13 C12 C11 124.8(4) . . ?
F13 C13 C12 120.8(4) . . ?
F13 C13 C14 120.2(3) . . ?
C12 C13 C14 119.1(4) . . ?
F14 C14 C15 120.6(4) . . ?
F14 C14 C13 120.6(4) . . ?
C15 C14 C13 118.8(3) . . ?
F15 C15 C14 119.1(3) . . ?
F15 C15 C16 120.7(3) . . ?
C14 C15 C16 120.1(4) . . ?
F16 C16 C15 115.6(3) . . ?
F16 C16 C11 120.6(3) . . ?
C15 C16 C11 123.8(3) . . ?
C22 C21 C26 114.1(3) . . ?
C22 C21 B1 120.2(3) . . ?
C26 C21 B1 125.1(3) . . ?
F22 C22 C23 116.8(3) . . ?
F22 C22 C21 119.4(3) . . ?
C23 C22 C21 123.8(4) . . ?
F23 C23 C24 119.8(3) . . ?
F23 C23 C22 120.6(4) . . ?
C24 C23 C22 119.6(3) . . ?
F24 C24 C25 120.3(4) . . ?
F24 C24 C23 120.4(4) . . ?
C25 C24 C23 119.2(3) . . ?
F25 C25 C24 119.5(3) . . ?
F25 C25 C26 120.6(4) . . ?
C24 C25 C26 119.9(3) . . ?
F26 C26 C25 115.7(3) . . ?
F26 C26 C21 120.9(3) . . ?
C25 C26 C21 123.4(3) . . ?
C1 B2 C41 114.6(3) . . ?
C1 B2 C31 125.4(3) . . ?
C41 B2 C31 110.3(3) . . ?
C1 B2 B1 52.9(2) . . ?
C41 B2 B1 117.2(3) . . ?
C31 B2 B1 125.6(3) . . ?
C1 B2 H01 92.8(16) . . ?
C41 B2 H01 107.4(15) . . ?
C31 B2 H01 102.1(15) . . ?
B1 B2 H01 40.1(15) . . ?
C32 C31 C36 113.2(3) . . ?
C32 C31 B2 121.9(3) . . ?
C36 C31 B2 124.8(3) . . ?
F32 C32 C33 115.9(3) . . ?
F32 C32 C31 119.6(3) . . ?
C33 C32 C31 124.4(3) . . ?
F33 C33 C34 119.8(3) . . ?
F33 C33 C32 120.7(3) . . ?
C34 C33 C32 119.5(3) . . ?
F34 C34 C35 121.2(4) . . ?
F34 C34 C33 120.1(4) . . ?
C35 C34 C33 118.7(3) . . ?
F35 C35 C36 120.3(3) . . ?
F35 C35 C34 119.7(3) . . ?
C36 C35 C34 119.9(3) . . ?
F36 C36 C35 115.6(3) . . ?
F36 C36 C31 120.3(3) . . ?
C35 C36 C31 124.1(3) . . ?
C42 C41 C46 113.2(3) . . ?
C42 C41 B2 127.5(3) . . ?
C46 C41 B2 119.2(3) . . ?
F42 C42 C43 115.9(3) . . ?
F42 C42 C41 119.6(3) . . ?
C43 C42 C41 124.5(4) . . ?
F43 C43 C44 119.6(4) . . ?
F43 C43 C42 121.0(4) . . ?
C44 C43 C42 119.5(4) . . ?
F44 C44 C43 120.5(4) . . ?
F44 C44 C45 120.1(4) . . ?
C43 C44 C45 119.3(3) . . ?
F45 C45 C44 119.9(3) . . ?
F45 C45 C46 120.7(4) . . ?
C44 C45 C46 119.3(4) . . ?
F46 C46 C45 116.2(3) . . ?
F46 C46 C41 119.7(3) . . ?
C45 C46 C41 124.1(4) . . ?
C59 P1 C55 114.5(2) . . ?
C59 P1 C51 113.8(2) . . ?
C55 P1 C51 114.8(2) . . ?
C59 P1 H02 105.2(17) . . ?
C55 P1 H02 103.3(17) . . ?
C51 P1 H02 103.4(17) . . ?
C52 C51 C54 109.3(4) . . ?
C52 C51 C53 105.6(4) . . ?
C54 C51 C53 109.6(4) . . ?
C52 C51 P1 111.1(3) . . ?
C54 C51 P1 111.9(3) . . ?
C53 C51 P1 109.1(3) . . ?
C51 C52 H52A 109.5 . . ?
C51 C52 H52B 109.5 . . ?
H52A C52 H52B 109.5 . . ?
C51 C52 H52C 109.5 . . ?
H52A C52 H52C 109.5 . . ?
H52B C52 H52C 109.5 . . ?
C51 C53 H53A 109.5 . . ?
C51 C53 H53B 109.5 . . ?
H53A C53 H53B 109.5 . . ?
C51 C53 H53C 109.5 . . ?
H53A C53 H53C 109.5 . . ?
H53B C53 H53C 109.5 . . ?
C51 C54 H54A 109.5 . . ?
C51 C54 H54B 109.5 . . ?
H54A C54 H54B 109.5 . . ?
C51 C54 H54C 109.5 . . ?
H54A C54 H54C 109.5 . . ?
H54B C54 H54C 109.5 . . ?
C57 C55 C56 107.3(4) . . ?
C57 C55 C58 109.4(4) . . ?
C56 C55 C58 110.7(4) . . ?
C57 C55 P1 111.0(3) . . ?
C56 C55 P1 107.4(3) . . ?
C58 C55 P1 111.1(3) . . ?
C55 C56 H56A 109.5 . . ?
C55 C56 H56B 109.5 . . ?
H56A C56 H56B 109.5 . . ?
C55 C56 H56C 109.5 . . ?
H56A C56 H56C 109.5 . . ?
H56B C56 H56C 109.5 . . ?
C55 C57 H57A 109.5 . . ?
C55 C57 H57B 109.5 . . ?
H57A C57 H57B 109.5 . . ?
C55 C57 H57C 109.5 . . ?
H57A C57 H57C 109.5 . . ?
H57B C57 H57C 109.5 . . ?
C55 C58 H58A 109.5 . . ?
C55 C58 H58B 109.5 . . ?
H58A C58 H58B 109.5 . . ?
C55 C58 H58C 109.5 . . ?
H58A C58 H58C 109.5 . . ?
H58B C58 H58C 109.5 . . ?
C61 C59 C60 109.7(4) . . ?
C61 C59 C62 110.8(5) . . ?
C60 C59 C62 105.8(4) . . ?
C61 C59 P1 111.6(3) . . ?
C60 C59 P1 110.5(4) . . ?
C62 C59 P1 108.3(3) . . ?
C59 C60 H60A 109.5 . . ?
C59 C60 H60B 109.5 . . ?
H60A C60 H60B 109.5 . . ?
C59 C60 H60C 109.5 . . ?
H60A C60 H60C 109.5 . . ?
H60B C60 H60C 109.5 . . ?
C59 C61 H61A 109.5 . . ?
C59 C61 H61B 109.5 . . ?
H61A C61 H61B 109.5 . . ?
C59 C61 H61C 109.5 . . ?
H61A C61 H61C 109.5 . . ?
H61B C61 H61C 109.5 . . ?
C59 C62 H62A 109.5 . . ?
C59 C62 H62B 109.5 . . ?
H62A C62 H62B 109.5 . . ?
C59 C62 H62C 109.5 . . ?
H62A C62 H62C 109.5 . . ?
H62B C62 H62C 109.5 . . ?
Cl2 C71 Cl1 119.5(11) . . ?
Cl2 C71 H71A 107.4 . . ?
Cl1 C71 H71A 107.4 . . ?
Cl2 C71 H71B 107.4 . . ?
Cl1 C71 H71B 107.4 . . ?
H71A C71 H71B 107.0 . . ?
Cl2A C71A Cl1A 106.5(11) . . ?
Cl2A C71A H71C 110.4 . . ?
Cl1A C71A H71C 110.4 . . ?
Cl2A C71A H71D 110.4 . . ?
Cl1A C71A H71D 110.4 . . ?
H71C C71A H71D 108.6 . . ?

loop_
_geom_torsion_atom_site_label_1
_geom_torsion_atom_site_label_2
_geom_torsion_atom_site_label_3
_geom_torsion_atom_site_label_4
_geom_torsion
_geom_torsion_site_symmetry_1
_geom_torsion_site_symmetry_2
_geom_torsion_site_symmetry_3
_geom_torsion_site_symmetry_4
_geom_torsion_publ_flag
B2 C1 C2 C3 -169.7(3) . . . . ?
B1 C1 C2 C3 -80.0(4) . . . . ?
C1 C2 C3 C4 175.4(3) . . . . ?
C2 C3 C4 C5 -179.3(3) . . . . ?
C3 C4 C5 C6 -96.3(5) . . . . ?
C3 C4 C5 C10 82.7(5) . . . . ?
C10 C5 C6 C7 -0.4(6) . . . . ?
C4 C5 C6 C7 178.6(4) . . . . ?
C5 C6 C7 C8 1.1(7) . . . . ?
C6 C7 C8 C9 -1.2(7) . . . . ?
C7 C8 C9 C10 0.5(7) . . . . ?
C6 C5 C10 C9 -0.3(6) . . . . ?
C4 C5 C10 C9 -179.3(4) . . . . ?
C8 C9 C10 C5 0.2(7) . . . . ?
C2 C1 B1 C21 137.4(3) . . . . ?
B2 C1 B1 C21 -102.9(3) . . . . ?
C2 C1 B1 C11 -2.8(4) . . . . ?
B2 C1 B1 C11 117.0(3) . . . . ?
C2 C1 B1 B2 -119.7(3) . . . . ?
C1 B1 C11 C16 -84.0(4) . . . . ?
C21 B1 C11 C16 131.7(3) . . . . ?
B2 B1 C11 C16 -23.3(5) . . . . ?
C1 B1 C11 C12 89.6(4) . . . . ?
C21 B1 C11 C12 -54.7(4) . . . . ?
B2 B1 C11 C12 150.3(3) . . . . ?
C16 C11 C12 F12 -179.1(3) . . . . ?
B1 C11 C12 F12 6.5(5) . . . . ?
C16 C11 C12 C13 2.7(5) . . . . ?
B1 C11 C12 C13 -171.7(3) . . . . ?
F12 C12 C13 F13 0.2(5) . . . . ?
C11 C12 C13 F13 178.5(3) . . . . ?
F12 C12 C13 C14 -178.1(3) . . . . ?
C11 C12 C13 C14 0.2(6) . . . . ?
F13 C13 C14 F14 0.7(6) . . . . ?
C12 C13 C14 F14 179.0(3) . . . . ?
F13 C13 C14 C15 179.8(3) . . . . ?
C12 C13 C14 C15 -1.9(6) . . . . ?
F14 C14 C15 F15 0.6(5) . . . . ?
C13 C14 C15 F15 -178.4(3) . . . . ?
F14 C14 C15 C16 179.6(3) . . . . ?
C13 C14 C15 C16 0.5(6) . . . . ?
F15 C15 C16 F16 1.6(5) . . . . ?
C14 C15 C16 F16 -177.3(3) . . . . ?
F15 C15 C16 C11 -178.4(3) . . . . ?
C14 C15 C16 C11 2.7(5) . . . . ?
C12 C11 C16 F16 175.9(3) . . . . ?
B1 C11 C16 F16 -10.2(5) . . . . ?
C12 C11 C16 C15 -4.1(5) . . . . ?
B1 C11 C16 C15 169.8(3) . . . . ?
C1 B1 C21 C22 152.0(3) . . . . ?
C11 B1 C21 C22 -66.3(4) . . . . ?
B2 B1 C21 C22 90.9(4) . . . . ?
C1 B1 C21 C26 -37.0(5) . . . . ?
C11 B1 C21 C26 104.7(4) . . . . ?
B2 B1 C21 C26 -98.1(4) . . . . ?
C26 C21 C22 F22 -176.8(3) . . . . ?
B1 C21 C22 F22 -4.8(5) . . . . ?
C26 C21 C22 C23 1.8(5) . . . . ?
B1 C21 C22 C23 173.8(3) . . . . ?
F22 C22 C23 F23 -1.4(5) . . . . ?
C21 C22 C23 F23 180.0(3) . . . . ?
F22 C22 C23 C24 176.8(3) . . . . ?
C21 C22 C23 C24 -1.8(6) . . . . ?
F23 C23 C24 F24 0.2(5) . . . . ?
C22 C23 C24 F24 -178.0(3) . . . . ?
F23 C23 C24 C25 178.7(3) . . . . ?
C22 C23 C24 C25 0.4(6) . . . . ?
F24 C24 C25 F25 1.7(5) . . . . ?
C23 C24 C25 F25 -176.7(3) . . . . ?
F24 C24 C25 C26 179.2(3) . . . . ?
C23 C24 C25 C26 0.7(5) . . . . ?
F25 C25 C26 F26 -0.6(5) . . . . ?
C24 C25 C26 F26 -178.0(3) . . . . ?
F25 C25 C26 C21 176.8(3) . . . . ?
C24 C25 C26 C21 -0.6(6) . . . . ?
C22 C21 C26 F26 176.6(3) . . . . ?
B1 C21 C26 F26 5.1(5) . . . . ?
C22 C21 C26 C25 -0.6(5) . . . . ?
B1 C21 C26 C25 -172.1(3) . . . . ?
C2 C1 B2 C41 -139.0(3) . . . . ?
B1 C1 B2 C41 106.6(3) . . . . ?
C2 C1 B2 C31 3.4(5) . . . . ?
B1 C1 B2 C31 -111.0(4) . . . . ?
C2 C1 B2 B1 114.4(4) . . . . ?
C21 B1 B2 C1 110.0(4) . . . . ?
C11 B1 B2 C1 -96.6(4) . . . . ?
C1 B1 B2 C41 -101.4(3) . . . . ?
C21 B1 B2 C41 8.6(4) . . . . ?
C11 B1 B2 C41 162.1(3) . . . . ?
C1 B1 B2 C31 110.6(4) . . . . ?
C21 B1 B2 C31 -139.4(3) . . . . ?
C11 B1 B2 C31 14.0(5) . . . . ?
C1 B2 C31 C32 135.9(4) . . . . ?
C41 B2 C31 C32 -80.4(4) . . . . ?
B1 B2 C31 C32 69.5(4) . . . . ?
C1 B2 C31 C36 -47.2(5) . . . . ?
C41 B2 C31 C36 96.6(4) . . . . ?
B1 B2 C31 C36 -113.5(4) . . . . ?
C36 C31 C32 F32 -179.0(3) . . . . ?
B2 C31 C32 F32 -1.7(5) . . . . ?
C36 C31 C32 C33 4.2(5) . . . . ?
B2 C31 C32 C33 -178.5(3) . . . . ?
F32 C32 C33 F33 0.1(5) . . . . ?
C31 C32 C33 F33 177.0(3) . . . . ?
F32 C32 C33 C34 -179.5(3) . . . . ?
C31 C32 C33 C34 -2.7(6) . . . . ?
F33 C33 C34 F34 -0.8(6) . . . . ?
C32 C33 C34 F34 178.9(3) . . . . ?
F33 C33 C34 C35 -179.9(3) . . . . ?
C32 C33 C34 C35 -0.2(6) . . . . ?
F34 C34 C35 F35 1.1(6) . . . . ?
C33 C34 C35 F35 -179.8(3) . . . . ?
F34 C34 C35 C36 -178.0(3) . . . . ?
C33 C34 C35 C36 1.1(6) . . . . ?
F35 C35 C36 F36 1.4(5) . . . . ?
C34 C35 C36 F36 -179.5(3) . . . . ?
F35 C35 C36 C31 -178.3(3) . . . . ?
C34 C35 C36 C31 0.8(6) . . . . ?
C32 C31 C36 F36 177.0(3) . . . . ?
B2 C31 C36 F36 -0.2(5) . . . . ?
C32 C31 C36 C35 -3.3(5) . . . . ?
B2 C31 C36 C35 179.6(3) . . . . ?
C1 B2 C41 C42 -120.6(4) . . . . ?
C31 B2 C41 C42 91.4(4) . . . . ?
B1 B2 C41 C42 -61.3(5) . . . . ?
C1 B2 C41 C46 63.2(4) . . . . ?
C31 B2 C41 C46 -84.8(4) . . . . ?
B1 B2 C41 C46 122.5(3) . . . . ?
C46 C41 C42 F42 179.7(3) . . . . ?
B2 C41 C42 F42 3.4(5) . . . . ?
C46 C41 C42 C43 -0.7(5) . . . . ?
B2 C41 C42 C43 -177.1(4) . . . . ?
F42 C42 C43 F43 -1.9(5) . . . . ?
C41 C42 C43 F43 178.5(3) . . . . ?
F42 C42 C43 C44 179.7(3) . . . . ?
C41 C42 C43 C44 0.1(6) . . . . ?
F43 C43 C44 F44 3.0(6) . . . . ?
C42 C43 C44 F44 -178.6(4) . . . . ?
F43 C43 C44 C45 -178.3(4) . . . . ?
C42 C43 C44 C45 0.1(6) . . . . ?
F44 C44 C45 F45 -0.4(6) . . . . ?
C43 C44 C45 F45 -179.1(4) . . . . ?
F44 C44 C45 C46 179.1(4) . . . . ?
C43 C44 C45 C46 0.4(6) . . . . ?
F45 C45 C46 F46 -1.4(5) . . . . ?
C44 C45 C46 F46 179.1(3) . . . . ?
F45 C45 C46 C41 178.4(3) . . . . ?
C44 C45 C46 C41 -1.1(6) . . . . ?
C42 C41 C46 F46 -179.0(3) . . . . ?
B2 C41 C46 F46 -2.3(5) . . . . ?
C42 C41 C46 C45 1.2(5) . . . . ?
B2 C41 C46 C45 177.9(3) . . . . ?
C59 P1 C51 C52 172.0(4) . . . . ?
C55 P1 C51 C52 37.3(4) . . . . ?
C59 P1 C51 C54 49.5(4) . . . . ?
C55 P1 C51 C54 -85.2(4) . . . . ?
C59 P1 C51 C53 -72.0(4) . . . . ?
C55 P1 C51 C53 153.3(3) . . . . ?
C59 P1 C55 C57 37.3(4) . . . . ?
C51 P1 C55 C57 171.7(3) . . . . ?
C59 P1 C55 C56 154.2(3) . . . . ?
C51 P1 C55 C56 -71.4(4) . . . . ?
C59 P1 C55 C58 -84.7(4) . . . . ?
C51 P1 C55 C58 49.7(4) . . . . ?
C55 P1 C59 C61 52.8(4) . . . . ?
C51 P1 C59 C61 -82.0(4) . . . . ?
C55 P1 C59 C60 175.1(3) . . . . ?
C51 P1 C59 C60 40.3(4) . . . . ?
C55 P1 C59 C62 -69.4(4) . . . . ?
C51 P1 C59 C62 155.7(4) . . . . ?

_diffrn_measured_fraction_theta_max 0.985
_diffrn_reflns_theta_full        25.00
_diffrn_measured_fraction_theta_full 0.985
_refine_diff_density_max         0.282
_refine_diff_density_min         -0.332
_refine_diff_density_rms         0.057
####################################################################### 
# 
# This file contains crystal structure data downloaded from the 
# Cambridge Structural Database (CSD) hosted by the Cambridge 
# Crystallographic Data Centre (CCDC).
# 
# Full information about CCDC data access policies and citation 
# guidelines are available at http://www.ccdc.cam.ac.uk/access/V1 
# 
# Audit and citation data items may have been added by the CCDC. 
# Please retain this information to preserve the provenance of 
# this file and to allow appropriate attribution of the data. 
# 
#######################################################################

data_erk8235
_database_code_depnum_ccdc_archive 'CCDC 1487578'
_audit_update_record             
;
2016-08-01 deposited with the CCDC.
2016-09-16 downloaded from the CCDC.
;

_chemical_name_systematic        ?
_chemical_name_common            ?
_chemical_formula_moiety         ?
_chemical_formula_sum            'C48 H41 B2 Cl2 F20 O2 P'
_chemical_formula_iupac          ?
_chemical_formula_weight         1153.30

_chemical_melting_point          ?

_space_group_crystal_system      monoclinic
_space_group_name_H-M_alt        'P 1 21/n 1'
_space_group_name_Hall           '-P 2yn'
loop_
_space_group_symop_operation_xyz
'x, y, z'
'-x+1/2, y+1/2, -z+1/2'
'-x, -y, -z'
'x-1/2, -y-1/2, z-1/2'

_cell_length_a                   13.061(2)
_cell_length_b                   22.030(4)
_cell_length_c                   18.545(4)
_cell_angle_alpha                90
_cell_angle_beta                 91.787(7)
_cell_angle_gamma                90
_cell_volume                     5333.4(17)
_cell_formula_units_Z            4
_cell_measurement_reflns_used    9949
_cell_measurement_theta_min      3.1158
_cell_measurement_theta_max      66.2369
_cell_measurement_temperature    100.(2)

_exptl_crystal_description       prism
_exptl_crystal_colour            colourless
_exptl_crystal_size_max          0.180
_exptl_crystal_size_mid          0.120
_exptl_crystal_size_min          0.060
_exptl_crystal_density_diffrn    1.436
_exptl_crystal_density_meas      ?
_exptl_crystal_density_method    'not measured'
_exptl_crystal_F_000             2336

_exptl_absorpt_coefficient_mu    2.351
_exptl_absorpt_correction_type   multi-scan
_exptl_absorpt_process_details   
;
Bruker AXS (2014). SADABS, Version 2014/2, Bruker AXS Inc., Madison, Wisconsin,
USA.
;
_exptl_absorpt_correction_T_min  0.59
_exptl_absorpt_correction_T_max  0.87

_exptl_special_details           
;
;

_diffrn_ambient_temperature      100.(2)

_diffrn_source                   'fine-focus sealed tube'
_diffrn_source_type              'fine-focus sealed tube'

_diffrn_radiation_type           CuK\a
_diffrn_radiation_wavelength     1.54178
_diffrn_radiation_monochromator  graphite

_diffrn_measurement_device_type  'KappaCCD APEXII'
_diffrn_measurement_method       'phi / omega scans'

_diffrn_detector_area_resol_mean 8.3333

_diffrn_reflns_number            74682
_diffrn_reflns_av_R_equivalents  0.1129
_diffrn_reflns_av_unetI/netI     0.0943
_diffrn_reflns_theta_min         3.94
_diffrn_reflns_theta_max         66.59
_diffrn_reflns_theta_full        66.59
_diffrn_measured_fraction_theta_max 0.998
_diffrn_measured_fraction_theta_full 0.998
_diffrn_reflns_limit_h_min       -15
_diffrn_reflns_limit_h_max       15
_diffrn_reflns_limit_k_min       -26
_diffrn_reflns_limit_k_max       25
_diffrn_reflns_limit_l_min       -22
_diffrn_reflns_limit_l_max       22

_refine_special_details          
;
 One disordered over two positions dichloromethane molecule was found in 
 the asymmetrical unit. Several restraints (SADI, SAME, ISOR and SIMU) were
 used in order to improve refinement stability.

 A disordered pentane molecule was found in the asymmetrical unit and could
 not be satisfactorily refined. The program SQUEEZE (A. L. Spek J. Appl. 
 Cryst., 2003, 36, 7-13) was therefore used to remove mathematically the 
 effect of the solvent. The quoted formula and derived parameters are not
 included the squeezed solvent molecule. 
;
loop_
_platon_squeeze_void_nr
_platon_squeeze_void_average_x
_platon_squeeze_void_average_y
_platon_squeeze_void_average_z
_platon_squeeze_void_volume
_platon_squeeze_void_count_electrons
1 0.000 0.500 0.500 314.3 84.6
2 0.500 0.000 0.000 314.3 84.8

_reflns_number_total             9427
_reflns_number_gt                7055
_reflns_threshold_expression     'I > 2\s(I)'

_refine_ls_structure_factor_coef Fsqd
_refine_ls_matrix_type           full
_refine_ls_R_factor_all          0.0796
_refine_ls_R_factor_gt           0.0604
_refine_ls_wR_factor_gt          0.1473
_refine_ls_wR_factor_ref         0.1585
_refine_ls_goodness_of_fit_ref   1.065
_refine_ls_restrained_S_all      1.067
_refine_ls_number_reflns         9427
_refine_ls_number_parameters     713
_refine_ls_number_restraints     61
_refine_ls_number_constraints    ?
_refine_ls_hydrogen_treatment    constr
_refine_ls_weighting_scheme      calc
_refine_ls_weighting_details     
'w=1/[\s^2^(Fo^2^)+(0.0474P)^2^+6.2186P] where P=(Fo^2^+2Fc^2^)/3'

_atom_sites_solution_hydrogens   geom
_atom_sites_solution_primary     ?
_atom_sites_solution_secondary   ?

_refine_ls_shift/su_max          0.001
_refine_ls_shift/su_mean         0.000
_refine_diff_density_max         0.386
_refine_diff_density_min         -0.540
_refine_ls_extinction_method     none
_refine_ls_extinction_coef       ?

loop_
_atom_type_symbol
_atom_type_description
_atom_type_scat_dispersion_real
_atom_type_scat_dispersion_imag
_atom_type_scat_source
C C 0.0181 0.0091 'International Tables Vol C Tables 4.2.6.8 and 6.1.1.4'
H H 0.0000 0.0000 'International Tables Vol C Tables 4.2.6.8 and 6.1.1.4'
B B 0.0090 0.0039 'International Tables Vol C Tables 4.2.6.8 and 6.1.1.4'
O O 0.0492 0.0322 'International Tables Vol C Tables 4.2.6.8 and 6.1.1.4'
F F 0.0727 0.0534 'International Tables Vol C Tables 4.2.6.8 and 6.1.1.4'
P P 0.2955 0.4335 'International Tables Vol C Tables 4.2.6.8 and 6.1.1.4'
Cl Cl 0.3639 0.7018 'International Tables Vol C Tables 4.2.6.8 and 6.1.1.4'

_computing_data_collection       'APEX2 v.2014.5-0 (Bruker AXS Inc., 2014)'
_computing_cell_refinement       'SAINT V8.34A (Bruker AXS Inc., 2013)'
_computing_data_reduction        'SAINT V8.34A (Bruker AXS Inc., 2013)'
_computing_structure_solution    'SHELXL2014 (Sheldrick, 2014)'
_computing_structure_refinement  'SHELXL2014 (Sheldrick, 2014)'
_computing_molecular_graphics    'XP (Bruker AXS Inc., 2014)'
_computing_publication_material  'SHELXL2014 (Sheldrick, 2014)'

loop_
_atom_site_type_symbol
_atom_site_label
_atom_site_fract_x
_atom_site_fract_y
_atom_site_fract_z
_atom_site_U_iso_or_equiv
_atom_site_adp_type
_atom_site_calc_flag
_atom_site_refinement_flags_adp
_atom_site_refinement_flags_occupancy
_atom_site_refinement_flags_posn
_atom_site_occupancy
_atom_site_disorder_assembly
_atom_site_disorder_group
B B1 0.4620(3) 0.70352(16) 0.30947(19) 0.0199(7) Uani d . . . 1.0 . .
C C1 0.4945(2) 0.75529(14) 0.36892(16) 0.0190(6) Uani d . . . 1.0 . .
H H1 0.4475 0.7524 0.4103 0.023 Uiso calc U . R 1.0 . .
O O1 0.54187(15) 0.71508(9) 0.24521(11) 0.0189(4) Uani d . . . 1.0 . .
P P1 0.67815(6) 0.77527(4) 0.16224(4) 0.02094(19) Uani d . . . 1.0 . .
B B2 0.4809(3) 0.82164(16) 0.33178(18) 0.0192(7) Uani d . . . 1.0 . .
C C2 0.6059(2) 0.74369(15) 0.39728(16) 0.0197(6) Uani d . . . 1.0 . .
H H2A 0.641 0.7182 0.3617 0.024 Uiso calc U . R 1.0 . .
H H2B 0.6423 0.7831 0.4 0.024 Uiso calc U . R 1.0 . .
O O2 0.54656(15) 0.81751(9) 0.25835(11) 0.0190(4) Uani d . . . 1.0 . .
C C3 0.6163(2) 0.71248(15) 0.47205(17) 0.0225(7) Uani d . . . 1.0 . .
H H3A 0.5867 0.7393 0.5089 0.027 Uiso calc U . R 1.0 . .
H H3B 0.5765 0.6742 0.4709 0.027 Uiso calc U . R 1.0 . .
C C4 0.7280(3) 0.69839(16) 0.49377(18) 0.0260(7) Uani d . . . 1.0 . .
H H4A 0.7694 0.7357 0.4888 0.031 Uiso calc U . R 1.0 . .
H H4B 0.7317 0.6861 0.5451 0.031 Uiso calc U . R 1.0 . .
C C5 0.5754(2) 0.76768(14) 0.23199(16) 0.0204(7) Uani d . . . 1.0 . .
C C11 0.7740(2) 0.64849(15) 0.44866(18) 0.0243(7) Uani d . . . 1.0 . .
C C12 0.8561(3) 0.65892(16) 0.40503(19) 0.0290(8) Uani d . . . 1.0 . .
H H12 0.8848 0.6985 0.4029 0.035 Uiso calc U . R 1.0 . .
C C13 0.8976(3) 0.61244(18) 0.3641(2) 0.0354(9) Uani d . . . 1.0 . .
H H13 0.9544 0.6204 0.3348 0.043 Uiso calc U . R 1.0 . .
C C14 0.8565(3) 0.55531(18) 0.3661(2) 0.0404(9) Uani d . . . 1.0 . .
H H14 0.8839 0.5237 0.3376 0.048 Uiso calc U . R 1.0 . .
C C15 0.7748(3) 0.54387(18) 0.4100(3) 0.0453(10) Uani d . . . 1.0 . .
H H15 0.7466 0.5042 0.412 0.054 Uiso calc U . R 1.0 . .
C C16 0.7339(3) 0.59015(17) 0.4509(2) 0.0387(9) Uani d . . . 1.0 . .
H H16 0.6778 0.5818 0.4807 0.046 Uiso calc U . R 1.0 . .
C C21 0.7272(2) 0.69728(15) 0.14103(17) 0.0242(7) Uani d . . . 1.0 . .
C C22 0.6464(3) 0.66143(16) 0.09714(19) 0.0293(8) Uani d . . . 1.0 . .
H H22A 0.6372 0.6797 0.0492 0.044 Uiso calc U . R 1.0 . .
H H22B 0.5813 0.6624 0.1219 0.044 Uiso calc U . R 1.0 . .
H H22C 0.6691 0.6193 0.0922 0.044 Uiso calc U . R 1.0 . .
C C23 0.7544(3) 0.66123(17) 0.21138(19) 0.0299(8) Uani d . . . 1.0 . .
H H23A 0.7006 0.6674 0.2463 0.045 Uiso calc U . R 1.0 . .
H H23B 0.82 0.6757 0.2319 0.045 Uiso calc U . R 1.0 . .
H H23C 0.7597 0.6179 0.2001 0.045 Uiso calc U . R 1.0 . .
C C24 0.8239(3) 0.70119(17) 0.0962(2) 0.0312(8) Uani d . . . 1.0 . .
H H24A 0.8451 0.6602 0.0824 0.047 Uiso calc U . R 1.0 . .
H H24B 0.8791 0.7206 0.1248 0.047 Uiso calc U . R 1.0 . .
H H24C 0.8092 0.7253 0.0526 0.047 Uiso calc U . R 1.0 . .
C C25 0.6067(3) 0.81176(16) 0.08330(17) 0.0245(7) Uani d . . . 1.0 . .
C C26 0.5026(2) 0.78020(16) 0.07075(17) 0.0247(7) Uani d . . . 1.0 . .
H H26A 0.4673 0.7775 0.1165 0.037 Uiso calc U . R 1.0 . .
H H26B 0.5134 0.7393 0.0517 0.037 Uiso calc U . R 1.0 . .
H H26C 0.4606 0.8037 0.0361 0.037 Uiso calc U . R 1.0 . .
C C27 0.6653(3) 0.80662(18) 0.01270(18) 0.0340(8) Uani d . . . 1.0 . .
H H27A 0.6754 0.7637 0.001 0.051 Uiso calc U . R 1.0 . .
H H27B 0.7321 0.8266 0.0188 0.051 Uiso calc U . R 1.0 . .
H H27C 0.6258 0.8263 -0.0265 0.051 Uiso calc U . R 1.0 . .
C C28 0.5857(3) 0.87948(16) 0.09966(19) 0.0316(8) Uani d . . . 1.0 . .
H H28A 0.5417 0.8967 0.0611 0.047 Uiso calc U . R 1.0 . .
H H28B 0.6507 0.9017 0.1025 0.047 Uiso calc U . R 1.0 . .
H H28C 0.5514 0.8829 0.1457 0.047 Uiso calc U . R 1.0 . .
C C29 0.7822(2) 0.82479(17) 0.20342(18) 0.0279(7) Uani d . . . 1.0 . .
C C30 0.8481(3) 0.78779(18) 0.2575(2) 0.0335(8) Uani d . . . 1.0 . .
H H30A 0.8859 0.7566 0.2317 0.05 Uiso calc U . R 1.0 . .
H H30B 0.8038 0.7684 0.2925 0.05 Uiso calc U . R 1.0 . .
H H30C 0.8967 0.8148 0.283 0.05 Uiso calc U . R 1.0 . .
C C31 0.7411(3) 0.87955(17) 0.2467(2) 0.0324(8) Uani d . . . 1.0 . .
H H31A 0.7052 0.8647 0.2888 0.049 Uiso calc U . R 1.0 . .
H H31B 0.6937 0.9032 0.2158 0.049 Uiso calc U . R 1.0 . .
H H31C 0.7985 0.9053 0.2627 0.049 Uiso calc U . R 1.0 . .
C C32 0.8489(3) 0.84966(18) 0.1428(2) 0.0352(8) Uani d . . . 1.0 . .
H H32A 0.9118 0.8673 0.1641 0.053 Uiso calc U . R 1.0 . .
H H32B 0.8108 0.8809 0.1157 0.053 Uiso calc U . R 1.0 . .
H H32C 0.8666 0.8165 0.1103 0.053 Uiso calc U . R 1.0 . .
C C41 0.4790(2) 0.63206(14) 0.33483(17) 0.0217(7) Uani d . . . 1.0 . .
C C42 0.4388(2) 0.61079(15) 0.39946(17) 0.0222(7) Uani d . . . 1.0 . .
F F42 0.39363(15) 0.65012(9) 0.44585(10) 0.0286(4) Uani d . . . 1.0 . .
C C43 0.4377(3) 0.55087(16) 0.42110(18) 0.0265(7) Uani d . . . 1.0 . .
F F43 0.39402(17) 0.53435(9) 0.48346(11) 0.0368(5) Uani d . . . 1.0 . .
C C44 0.4807(3) 0.50741(15) 0.37812(19) 0.0277(7) Uani d . . . 1.0 . .
F F44 0.47837(17) 0.44883(9) 0.39728(12) 0.0379(5) Uani d . . . 1.0 . .
C C45 0.5217(3) 0.52526(15) 0.31404(19) 0.0265(7) Uani d . . . 1.0 . .
F F45 0.56414(17) 0.48361(9) 0.27028(12) 0.0375(5) Uani d . . . 1.0 . .
C C46 0.5179(2) 0.58563(14) 0.29301(17) 0.0226(7) Uani d . . . 1.0 . .
F F46 0.55429(15) 0.59669(9) 0.22670(10) 0.0305(4) Uani d . . . 1.0 . .
C C51 0.3474(2) 0.70418(14) 0.27067(17) 0.0199(6) Uani d . . . 1.0 . .
C C52 0.3265(2) 0.68851(14) 0.19859(18) 0.0223(7) Uani d . . . 1.0 . .
F F52 0.40236(14) 0.67308(9) 0.15392(10) 0.0268(4) Uani d . . . 1.0 . .
C C53 0.2291(3) 0.68565(16) 0.16705(18) 0.0284(8) Uani d . . . 1.0 . .
F F53 0.21647(16) 0.67098(10) 0.09610(11) 0.0377(5) Uani d . . . 1.0 . .
C C54 0.1466(3) 0.69709(17) 0.2081(2) 0.0329(8) Uani d . . . 1.0 . .
F F54 0.05103(16) 0.69398(12) 0.17889(13) 0.0484(6) Uani d . . . 1.0 . .
C C55 0.1619(2) 0.71143(16) 0.2803(2) 0.0304(8) Uani d . . . 1.0 . .
F F55 0.08125(15) 0.72271(10) 0.32206(12) 0.0406(5) Uani d . . . 1.0 . .
C C56 0.2602(2) 0.71393(14) 0.30949(18) 0.0238(7) Uani d . . . 1.0 . .
F F56 0.26752(14) 0.72749(9) 0.38110(10) 0.0282(4) Uani d . . . 1.0 . .
C C61 0.5297(2) 0.88179(14) 0.37206(17) 0.0194(6) Uani d . . . 1.0 . .
C C62 0.5521(3) 0.88788(15) 0.44628(17) 0.0244(7) Uani d . . . 1.0 . .
F F62 0.53550(15) 0.84121(8) 0.49186(10) 0.0281(4) Uani d . . . 1.0 . .
C C63 0.5902(3) 0.94011(16) 0.47829(19) 0.0308(8) Uani d . . . 1.0 . .
F F63 0.60926(18) 0.94224(10) 0.55052(11) 0.0435(6) Uani d . . . 1.0 . .
C C64 0.6053(3) 0.99099(16) 0.4365(2) 0.0334(8) Uani d . . . 1.0 . .
F F64 0.64146(19) 1.04224(10) 0.46718(14) 0.0482(6) Uani d . . . 1.0 . .
C C65 0.5811(3) 0.98877(16) 0.3638(2) 0.0328(8) Uani d . . . 1.0 . .
F F65 0.59219(19) 1.03858(9) 0.32218(12) 0.0430(6) Uani d . . . 1.0 . .
C C66 0.5435(2) 0.93558(15) 0.33400(18) 0.0234(7) Uani d . . . 1.0 . .
F F66 0.51796(15) 0.93749(8) 0.26200(10) 0.0283(4) Uani d . . . 1.0 . .
C C71 0.3625(2) 0.84118(14) 0.30988(16) 0.0190(6) Uani d . . . 1.0 . .
C C72 0.3175(2) 0.84971(15) 0.24185(17) 0.0225(7) Uani d . . . 1.0 . .
F F72 0.37168(14) 0.84267(9) 0.18132(10) 0.0294(4) Uani d . . . 1.0 . .
C C73 0.2155(2) 0.86380(16) 0.22972(18) 0.0257(7) Uani d . . . 1.0 . .
F F73 0.17693(16) 0.87027(10) 0.16164(11) 0.0384(5) Uani d . . . 1.0 . .
C C74 0.1535(2) 0.87154(16) 0.2879(2) 0.0279(7) Uani d . . . 1.0 . .
F F74 0.05423(15) 0.88504(10) 0.27699(12) 0.0396(5) Uani d . . . 1.0 . .
C C75 0.1946(3) 0.86530(17) 0.35668(19) 0.0302(8) Uani d . . . 1.0 . .
F F75 0.13553(16) 0.87321(12) 0.41463(12) 0.0439(6) Uani d . . . 1.0 . .
C C76 0.2973(2) 0.85183(15) 0.36629(17) 0.0231(7) Uani d . . . 1.0 . .
F F76 0.33172(14) 0.84616(9) 0.43591(10) 0.0293(4) Uani d . . . 1.0 . .
C C91 0.9172(8) 0.9198(3) 0.4796(4) 0.056(2) Uani d U P D 0.73(2) A 1
H H91C 0.9927 0.9166 0.4841 0.067 Uiso calc U P R 0.73(2) A 1
H H91D 0.891 0.9263 0.5285 0.067 Uiso calc U P R 0.73(2) A 1
Cl Cl1 0.8687(3) 0.85248(14) 0.44589(12) 0.0710(16) Uani d U P D 0.73(2) A 1
Cl Cl2 0.8856(7) 0.9817(3) 0.4266(5) 0.136(3) Uani d U P D 0.73(2) A 1
C C91A 0.888(3) 0.9297(12) 0.4851(14) 0.091(9) Uani d U P D 0.27(2) A 2
H H91A 0.9544 0.9263 0.5121 0.109 Uiso calc U P R 0.27(2) A 2
H H91B 0.8359 0.9437 0.519 0.109 Uiso calc U P R 0.27(2) A 2
Cl Cl1A 0.8986(8) 0.9816(3) 0.4164(4) 0.044(3) Uani d U P D 0.27(2) A 2
Cl Cl2A 0.854(2) 0.8602(12) 0.4509(14) 0.208(13) Uani d U P D 0.27(2) A 2

loop_
_atom_site_aniso_label
_atom_site_aniso_U_11
_atom_site_aniso_U_22
_atom_site_aniso_U_33
_atom_site_aniso_U_12
_atom_site_aniso_U_13
_atom_site_aniso_U_23
B1 0.0163(16) 0.0203(18) 0.0233(18) -0.0019(14) 0.0016(13) 0.0022(14)
C1 0.0149(14) 0.0212(16) 0.0210(15) 0.0011(12) 0.0009(12) 0.0009(12)
O1 0.0182(10) 0.0164(11) 0.0222(11) -0.0009(8) 0.0004(8) -0.0022(8)
P1 0.0174(4) 0.0246(4) 0.0209(4) -0.0019(3) 0.0030(3) -0.0028(3)
B2 0.0164(16) 0.0220(19) 0.0192(17) -0.0013(14) 0.0003(13) 0.0004(14)
C2 0.0167(15) 0.0240(17) 0.0182(15) 0.0024(12) -0.0014(11) 0.0001(12)
O2 0.0181(10) 0.0179(11) 0.0211(11) 0.0003(8) 0.0022(8) 0.0023(9)
C3 0.0218(16) 0.0223(17) 0.0233(16) 0.0043(13) 0.0003(12) 0.0033(13)
C4 0.0264(17) 0.0252(18) 0.0261(17) 0.0012(14) -0.0056(13) 0.0011(14)
C5 0.0177(14) 0.0219(17) 0.0214(15) -0.0024(13) -0.0032(12) -0.0027(13)
C11 0.0205(15) 0.0210(17) 0.0311(17) 0.0028(13) -0.0053(13) 0.0050(14)
C12 0.0288(18) 0.0272(19) 0.0305(18) -0.0005(14) -0.0043(14) 0.0031(14)
C13 0.0312(19) 0.042(2) 0.033(2) 0.0063(17) 0.0021(15) 0.0051(16)
C14 0.040(2) 0.033(2) 0.049(2) 0.0096(17) 0.0056(18) -0.0030(18)
C15 0.040(2) 0.025(2) 0.071(3) 0.0023(17) 0.009(2) -0.0023(19)
C16 0.0305(19) 0.030(2) 0.056(2) 0.0049(16) 0.0111(17) 0.0039(18)
C21 0.0218(16) 0.0273(18) 0.0234(16) 0.0022(13) 0.0013(13) -0.0055(14)
C22 0.0278(17) 0.0304(19) 0.0297(18) 0.0002(15) 0.0012(14) -0.0072(15)
C23 0.0232(17) 0.0303(19) 0.0359(19) 0.0063(14) 0.0002(14) -0.0003(15)
C24 0.0244(17) 0.035(2) 0.0345(19) 0.0021(15) 0.0068(14) -0.0082(16)
C25 0.0264(17) 0.0282(18) 0.0191(15) 0.0007(14) 0.0031(13) 0.0037(13)
C26 0.0234(16) 0.0280(18) 0.0228(16) 0.0016(14) 0.0000(13) -0.0017(13)
C27 0.0347(19) 0.044(2) 0.0239(17) -0.0012(17) 0.0083(15) 0.0041(16)
C28 0.037(2) 0.030(2) 0.0287(18) -0.0005(16) 0.0041(15) 0.0049(15)
C29 0.0202(16) 0.036(2) 0.0274(17) -0.0062(14) 0.0048(13) -0.0092(15)
C30 0.0229(17) 0.041(2) 0.037(2) -0.0041(15) 0.0013(14) -0.0096(16)
C31 0.0260(17) 0.034(2) 0.037(2) -0.0088(15) 0.0056(15) -0.0125(16)
C32 0.0279(18) 0.042(2) 0.037(2) -0.0114(16) 0.0115(15) -0.0049(17)
C41 0.0182(15) 0.0196(16) 0.0273(16) -0.0035(12) -0.0002(12) 0.0019(13)
C42 0.0228(16) 0.0189(16) 0.0250(16) 0.0023(13) 0.0038(13) -0.0014(13)
F42 0.0312(10) 0.0240(10) 0.0312(10) 0.0008(8) 0.0099(8) 0.0027(8)
C43 0.0258(17) 0.0275(19) 0.0261(17) -0.0047(14) -0.0003(13) 0.0081(14)
F43 0.0445(12) 0.0296(11) 0.0366(11) -0.0068(9) 0.0066(9) 0.0108(9)
C44 0.0321(18) 0.0134(16) 0.0372(19) -0.0016(14) -0.0073(15) 0.0047(14)
F44 0.0485(13) 0.0161(10) 0.0487(13) -0.0020(9) -0.0043(10) 0.0045(9)
C45 0.0288(18) 0.0157(16) 0.0346(18) 0.0032(13) -0.0054(14) -0.0015(14)
F45 0.0463(13) 0.0208(10) 0.0455(12) 0.0071(9) 0.0011(10) -0.0056(9)
C46 0.0226(15) 0.0194(17) 0.0257(16) 0.0013(13) 0.0001(13) 0.0000(13)
F46 0.0368(11) 0.0251(10) 0.0299(10) 0.0033(8) 0.0078(8) -0.0028(8)
C51 0.0203(15) 0.0133(15) 0.0260(16) -0.0028(12) 0.0009(12) 0.0012(12)
C52 0.0202(15) 0.0167(16) 0.0301(17) -0.0018(12) 0.0005(13) 0.0019(13)
F52 0.0229(9) 0.0314(11) 0.0260(10) -0.0037(8) 0.0001(7) -0.0053(8)
C53 0.0273(17) 0.0254(18) 0.0320(18) -0.0015(14) -0.0093(14) -0.0040(14)
F53 0.0346(11) 0.0422(13) 0.0354(11) -0.0036(9) -0.0147(9) -0.0046(9)
C54 0.0175(16) 0.031(2) 0.050(2) -0.0018(14) -0.0070(15) 0.0013(17)
F54 0.0196(10) 0.0602(16) 0.0644(15) 0.0023(10) -0.0143(10) -0.0093(12)
C55 0.0164(15) 0.0276(19) 0.047(2) 0.0016(14) 0.0035(15) 0.0000(16)
F55 0.0185(10) 0.0487(14) 0.0551(13) -0.0027(9) 0.0095(9) -0.0035(11)
C56 0.0213(16) 0.0184(16) 0.0318(18) -0.0028(13) 0.0012(13) 0.0024(13)
F56 0.0215(9) 0.0364(11) 0.0270(10) 0.0008(8) 0.0055(7) 0.0023(8)
C61 0.0177(15) 0.0146(16) 0.0258(16) 0.0030(12) -0.0012(12) 0.0006(12)
C62 0.0262(17) 0.0215(17) 0.0254(17) 0.0060(13) -0.0004(13) -0.0026(13)
F62 0.0382(11) 0.0230(10) 0.0228(9) 0.0064(8) -0.0027(8) 0.0000(8)
C63 0.0326(18) 0.0302(19) 0.0292(18) 0.0040(15) -0.0064(15) -0.0110(15)
F63 0.0543(14) 0.0388(13) 0.0364(12) 0.0113(11) -0.0179(10) -0.0161(10)
C64 0.0314(19) 0.0232(19) 0.045(2) -0.0021(15) -0.0033(16) -0.0136(16)
F64 0.0481(14) 0.0285(12) 0.0676(16) -0.0102(10) -0.0049(11) -0.0217(11)
C65 0.035(2) 0.0200(18) 0.043(2) -0.0018(15) 0.0050(16) 0.0003(15)
F65 0.0566(14) 0.0211(11) 0.0520(13) -0.0101(10) 0.0122(11) 0.0020(10)
C66 0.0198(15) 0.0216(17) 0.0290(17) -0.0015(13) 0.0027(13) -0.0037(13)
F66 0.0353(11) 0.0230(10) 0.0269(10) 0.0005(8) 0.0048(8) 0.0030(8)
C71 0.0205(15) 0.0150(15) 0.0216(15) -0.0004(12) 0.0006(12) 0.0025(12)
C72 0.0250(16) 0.0212(17) 0.0215(16) 0.0022(13) 0.0049(13) -0.0003(13)
F72 0.0277(10) 0.0380(12) 0.0226(9) 0.0079(8) 0.0010(8) 0.0011(8)
C73 0.0213(16) 0.0280(18) 0.0274(17) 0.0024(14) -0.0075(13) 0.0000(14)
F73 0.0332(11) 0.0504(13) 0.0307(11) 0.0102(10) -0.0127(9) -0.0054(9)
C74 0.0149(15) 0.0269(18) 0.042(2) 0.0050(13) -0.0030(14) 0.0016(15)
F74 0.0175(10) 0.0485(13) 0.0525(13) 0.0067(9) -0.0032(9) 0.0018(10)
C75 0.0213(16) 0.037(2) 0.0326(18) 0.0030(15) 0.0115(14) -0.0014(15)
F75 0.0271(11) 0.0673(16) 0.0381(12) 0.0136(10) 0.0139(9) 0.0098(11)
C76 0.0227(16) 0.0234(17) 0.0231(16) 0.0024(13) -0.0026(13) 0.0026(13)
F76 0.0270(10) 0.0385(11) 0.0223(9) 0.0073(8) 0.0015(8) 0.0020(8)
C91 0.056(5) 0.046(4) 0.065(4) 0.008(3) 0.007(3) -0.015(3)
Cl1 0.108(2) 0.0586(19) 0.0454(19) -0.0472(13) -0.0108(10) 0.0089(9)
Cl2 0.121(4) 0.097(4) 0.188(6) -0.019(3) -0.032(4) 0.013(3)
C91A 0.097(12) 0.083(11) 0.093(11) 0.003(8) 0.004(8) 0.005(8)
Cl1A 0.055(4) 0.021(4) 0.053(5) 0.000(2) -0.017(2) 0.004(2)
Cl2A 0.203(16) 0.203(17) 0.218(18) 0.001(13) -0.006(12) 0.000(11)

_geom_special_details            
;
All esds (except the esd in the dihedral angle between two l.s. planes)
are estimated using the full covariance matrix.  The cell esds are taken
into account individually in the estimation of esds in distances, angles
and torsion angles; correlations between esds in cell parameters are only
used when they are defined by crystal symmetry.  An approximate (isotropic)
treatment of cell esds is used for estimating esds involving l.s. planes.
;

loop_
_geom_bond_atom_site_label_1
_geom_bond_atom_site_label_2
_geom_bond_site_symmetry_2
_geom_bond_distance
_geom_bond_publ_flag
B1 O1 . 1.628(4) ?
B1 C1 . 1.633(5) ?
B1 C51 . 1.641(4) ?
B1 C41 . 1.656(5) ?
C1 C2 . 1.553(4) ?
C1 B2 . 1.623(5) ?
C1 H1 . 1.0 ?
O1 C5 . 1.265(4) ?
P1 C21 . 1.880(3) ?
P1 C29 . 1.885(3) ?
P1 C25 . 1.891(3) ?
P1 C5 . 1.900(3) ?
B2 O2 . 1.635(4) ?
B2 C61 . 1.641(5) ?
B2 C71 . 1.643(4) ?
C2 C3 . 1.550(4) ?
C2 H2A . 0.99 ?
C2 H2B . 0.99 ?
O2 C5 . 1.264(4) ?
C3 C4 . 1.534(4) ?
C3 H3A . 0.99 ?
C3 H3B . 0.99 ?
C4 C11 . 1.516(5) ?
C4 H4A . 0.99 ?
C4 H4B . 0.99 ?
C11 C12 . 1.383(5) ?
C11 C16 . 1.389(5) ?
C12 C13 . 1.394(5) ?
C12 H12 . 0.95 ?
C13 C14 . 1.369(6) ?
C13 H13 . 0.95 ?
C14 C15 . 1.385(6) ?
C14 H14 . 0.95 ?
C15 C16 . 1.388(6) ?
C15 H15 . 0.95 ?
C16 H16 . 0.95 ?
C21 C22 . 1.532(5) ?
C21 C24 . 1.536(5) ?
C21 C23 . 1.559(5) ?
C22 H22A . 0.98 ?
C22 H22B . 0.98 ?
C22 H22C . 0.98 ?
C23 H23A . 0.98 ?
C23 H23B . 0.98 ?
C23 H23C . 0.98 ?
C24 H24A . 0.98 ?
C24 H24B . 0.98 ?
C24 H24C . 0.98 ?
C25 C26 . 1.539(5) ?
C25 C27 . 1.541(5) ?
C25 C28 . 1.549(5) ?
C26 H26A . 0.98 ?
C26 H26B . 0.98 ?
C26 H26C . 0.98 ?
C27 H27A . 0.98 ?
C27 H27B . 0.98 ?
C27 H27C . 0.98 ?
C28 H28A . 0.98 ?
C28 H28B . 0.98 ?
C28 H28C . 0.98 ?
C29 C30 . 1.536(5) ?
C29 C32 . 1.544(5) ?
C29 C31 . 1.553(5) ?
C30 H30A . 0.98 ?
C30 H30B . 0.98 ?
C30 H30C . 0.98 ?
C31 H31A . 0.98 ?
C31 H31B . 0.98 ?
C31 H31C . 0.98 ?
C32 H32A . 0.98 ?
C32 H32B . 0.98 ?
C32 H32C . 0.98 ?
C41 C46 . 1.389(5) ?
C41 C42 . 1.404(5) ?
C42 F42 . 1.368(4) ?
C42 C43 . 1.380(5) ?
C43 F43 . 1.355(4) ?
C43 C44 . 1.377(5) ?
C44 F44 . 1.339(4) ?
C44 C45 . 1.376(5) ?
C45 F45 . 1.355(4) ?
C45 C46 . 1.387(5) ?
C46 F46 . 1.354(4) ?
C51 C56 . 1.382(5) ?
C51 C52 . 1.399(5) ?
C52 F52 . 1.355(4) ?
C52 C53 . 1.385(5) ?
C53 F53 . 1.360(4) ?
C53 C54 . 1.361(5) ?
C54 F54 . 1.347(4) ?
C54 C55 . 1.386(5) ?
C55 F55 . 1.349(4) ?
C55 C56 . 1.379(5) ?
C56 F56 . 1.362(4) ?
C61 C66 . 1.394(5) ?
C61 C62 . 1.405(4) ?
C62 F62 . 1.353(4) ?
C62 C63 . 1.380(5) ?
C63 F63 . 1.356(4) ?
C63 C64 . 1.380(6) ?
C64 F64 . 1.343(4) ?
C64 C65 . 1.376(5) ?
C65 F65 . 1.352(4) ?
C65 C66 . 1.379(5) ?
C66 F66 . 1.367(4) ?
C71 C72 . 1.388(4) ?
C71 C76 . 1.389(5) ?
C72 F72 . 1.354(4) ?
C72 C73 . 1.379(5) ?
C73 F73 . 1.352(4) ?
C73 C74 . 1.380(5) ?
C74 F74 . 1.340(4) ?
C74 C75 . 1.375(5) ?
C75 F75 . 1.354(4) ?
C75 C76 . 1.380(5) ?
C76 F76 . 1.359(4) ?
C91 Cl1 . 1.722(7) ?
C91 Cl2 . 1.725(8) ?
C91 H91C . 0.99 ?
C91 H91D . 0.99 ?
C91A Cl2A . 1.712(16) ?
C91A Cl1A . 1.721(16) ?
C91A H91A . 0.99 ?
C91A H91B . 0.99 ?

loop_
_geom_angle_atom_site_label_1
_geom_angle_atom_site_label_2
_geom_angle_atom_site_label_3
_geom_angle_site_symmetry_1
_geom_angle_site_symmetry_3
_geom_angle
_geom_angle_publ_flag
O1 B1 C1 . . 103.1(2) ?
O1 B1 C51 . . 105.9(2) ?
C1 B1 C51 . . 120.3(3) ?
O1 B1 C41 . . 105.9(2) ?
C1 B1 C41 . . 116.3(3) ?
C51 B1 C41 . . 104.2(2) ?
C2 C1 B2 . . 112.4(2) ?
C2 C1 B1 . . 109.6(2) ?
B2 C1 B1 . . 108.6(2) ?
C2 C1 H1 . . 108.7 ?
B2 C1 H1 . . 108.7 ?
B1 C1 H1 . . 108.7 ?
C5 O1 B1 . . 121.2(2) ?
C21 P1 C29 . . 111.57(15) ?
C21 P1 C25 . . 112.95(15) ?
C29 P1 C25 . . 113.55(16) ?
C21 P1 C5 . . 108.34(15) ?
C29 P1 C5 . . 106.90(14) ?
C25 P1 C5 . . 102.85(14) ?
C1 B2 O2 . . 104.5(2) ?
C1 B2 C61 . . 119.9(3) ?
O2 B2 C61 . . 102.6(2) ?
C1 B2 C71 . . 115.5(3) ?
O2 B2 C71 . . 108.8(2) ?
C61 B2 C71 . . 104.5(2) ?
C3 C2 C1 . . 115.5(3) ?
C3 C2 H2A . . 108.4 ?
C1 C2 H2A . . 108.4 ?
C3 C2 H2B . . 108.4 ?
C1 C2 H2B . . 108.4 ?
H2A C2 H2B . . 107.5 ?
C5 O2 B2 . . 122.8(2) ?
C4 C3 C2 . . 112.4(3) ?
C4 C3 H3A . . 109.1 ?
C2 C3 H3A . . 109.1 ?
C4 C3 H3B . . 109.1 ?
C2 C3 H3B . . 109.1 ?
H3A C3 H3B . . 107.9 ?
C11 C4 C3 . . 113.0(3) ?
C11 C4 H4A . . 109.0 ?
C3 C4 H4A . . 109.0 ?
C11 C4 H4B . . 109.0 ?
C3 C4 H4B . . 109.0 ?
H4A C4 H4B . . 107.8 ?
O2 C5 O1 . . 127.7(3) ?
O2 C5 P1 . . 114.3(2) ?
O1 C5 P1 . . 117.9(2) ?
C12 C11 C16 . . 118.1(3) ?
C12 C11 C4 . . 122.0(3) ?
C16 C11 C4 . . 119.9(3) ?
C11 C12 C13 . . 121.2(3) ?
C11 C12 H12 . . 119.4 ?
C13 C12 H12 . . 119.4 ?
C14 C13 C12 . . 120.1(4) ?
C14 C13 H13 . . 119.9 ?
C12 C13 H13 . . 119.9 ?
C13 C14 C15 . . 119.5(4) ?
C13 C14 H14 . . 120.2 ?
C15 C14 H14 . . 120.2 ?
C14 C15 C16 . . 120.3(4) ?
C14 C15 H15 . . 119.9 ?
C16 C15 H15 . . 119.9 ?
C15 C16 C11 . . 120.8(4) ?
C15 C16 H16 . . 119.6 ?
C11 C16 H16 . . 119.6 ?
C22 C21 C24 . . 107.8(3) ?
C22 C21 C23 . . 108.5(3) ?
C24 C21 C23 . . 108.2(3) ?
C22 C21 P1 . . 110.4(2) ?
C24 C21 P1 . . 110.7(2) ?
C23 C21 P1 . . 111.1(2) ?
C21 C22 H22A . . 109.5 ?
C21 C22 H22B . . 109.5 ?
H22A C22 H22B . . 109.5 ?
C21 C22 H22C . . 109.5 ?
H22A C22 H22C . . 109.5 ?
H22B C22 H22C . . 109.5 ?
C21 C23 H23A . . 109.5 ?
C21 C23 H23B . . 109.5 ?
H23A C23 H23B . . 109.5 ?
C21 C23 H23C . . 109.5 ?
H23A C23 H23C . . 109.5 ?
H23B C23 H23C . . 109.5 ?
C21 C24 H24A . . 109.5 ?
C21 C24 H24B . . 109.5 ?
H24A C24 H24B . . 109.5 ?
C21 C24 H24C . . 109.5 ?
H24A C24 H24C . . 109.5 ?
H24B C24 H24C . . 109.5 ?
C26 C25 C27 . . 107.4(3) ?
C26 C25 C28 . . 107.7(3) ?
C27 C25 C28 . . 109.4(3) ?
C26 C25 P1 . . 109.7(2) ?
C27 C25 P1 . . 112.3(2) ?
C28 C25 P1 . . 110.1(2) ?
C25 C26 H26A . . 109.5 ?
C25 C26 H26B . . 109.5 ?
H26A C26 H26B . . 109.5 ?
C25 C26 H26C . . 109.5 ?
H26A C26 H26C . . 109.5 ?
H26B C26 H26C . . 109.5 ?
C25 C27 H27A . . 109.5 ?
C25 C27 H27B . . 109.5 ?
H27A C27 H27B . . 109.5 ?
C25 C27 H27C . . 109.5 ?
H27A C27 H27C . . 109.5 ?
H27B C27 H27C . . 109.5 ?
C25 C28 H28A . . 109.5 ?
C25 C28 H28B . . 109.5 ?
H28A C28 H28B . . 109.5 ?
C25 C28 H28C . . 109.5 ?
H28A C28 H28C . . 109.5 ?
H28B C28 H28C . . 109.5 ?
C30 C29 C32 . . 110.3(3) ?
C30 C29 C31 . . 105.7(3) ?
C32 C29 C31 . . 108.2(3) ?
C30 C29 P1 . . 109.9(2) ?
C32 C29 P1 . . 109.1(2) ?
C31 C29 P1 . . 113.7(2) ?
C29 C30 H30A . . 109.5 ?
C29 C30 H30B . . 109.5 ?
H30A C30 H30B . . 109.5 ?
C29 C30 H30C . . 109.5 ?
H30A C30 H30C . . 109.5 ?
H30B C30 H30C . . 109.5 ?
C29 C31 H31A . . 109.5 ?
C29 C31 H31B . . 109.5 ?
H31A C31 H31B . . 109.5 ?
C29 C31 H31C . . 109.5 ?
H31A C31 H31C . . 109.5 ?
H31B C31 H31C . . 109.5 ?
C29 C32 H32A . . 109.5 ?
C29 C32 H32B . . 109.5 ?
H32A C32 H32B . . 109.5 ?
C29 C32 H32C . . 109.5 ?
H32A C32 H32C . . 109.5 ?
H32B C32 H32C . . 109.5 ?
C46 C41 C42 . . 112.6(3) ?
C46 C41 B1 . . 126.1(3) ?
C42 C41 B1 . . 120.6(3) ?
F42 C42 C43 . . 114.5(3) ?
F42 C42 C41 . . 120.4(3) ?
C43 C42 C41 . . 125.1(3) ?
F43 C43 C44 . . 119.8(3) ?
F43 C43 C42 . . 120.9(3) ?
C44 C43 C42 . . 119.3(3) ?
F44 C44 C45 . . 121.1(3) ?
F44 C44 C43 . . 120.3(3) ?
C45 C44 C43 . . 118.6(3) ?
F45 C45 C44 . . 120.1(3) ?
F45 C45 C46 . . 119.5(3) ?
C44 C45 C46 . . 120.4(3) ?
F46 C46 C45 . . 114.7(3) ?
F46 C46 C41 . . 121.3(3) ?
C45 C46 C41 . . 124.0(3) ?
C56 C51 C52 . . 113.4(3) ?
C56 C51 B1 . . 121.9(3) ?
C52 C51 B1 . . 124.4(3) ?
F52 C52 C53 . . 114.2(3) ?
F52 C52 C51 . . 121.4(3) ?
C53 C52 C51 . . 124.3(3) ?
F53 C53 C54 . . 120.7(3) ?
F53 C53 C52 . . 120.1(3) ?
C54 C53 C52 . . 119.2(3) ?
F54 C54 C53 . . 120.4(3) ?
F54 C54 C55 . . 120.3(3) ?
C53 C54 C55 . . 119.4(3) ?
F55 C55 C56 . . 120.1(3) ?
F55 C55 C54 . . 120.3(3) ?
C56 C55 C54 . . 119.5(3) ?
F56 C56 C55 . . 115.3(3) ?
F56 C56 C51 . . 120.5(3) ?
C55 C56 C51 . . 124.2(3) ?
C66 C61 C62 . . 112.9(3) ?
C66 C61 B2 . . 120.7(3) ?
C62 C61 B2 . . 126.1(3) ?
F62 C62 C63 . . 115.3(3) ?
F62 C62 C61 . . 120.5(3) ?
C63 C62 C61 . . 124.2(3) ?
F63 C63 C64 . . 120.1(3) ?
F63 C63 C62 . . 120.4(3) ?
C64 C63 C62 . . 119.4(3) ?
F64 C64 C65 . . 120.8(3) ?
F64 C64 C63 . . 120.0(3) ?
C65 C64 C63 . . 119.2(3) ?
F65 C65 C64 . . 120.3(3) ?
F65 C65 C66 . . 120.3(3) ?
C64 C65 C66 . . 119.4(3) ?
F66 C66 C65 . . 116.0(3) ?
F66 C66 C61 . . 119.3(3) ?
C65 C66 C61 . . 124.7(3) ?
C72 C71 C76 . . 114.2(3) ?
C72 C71 B2 . . 129.0(3) ?
C76 C71 B2 . . 116.9(3) ?
F72 C72 C73 . . 114.7(3) ?
F72 C72 C71 . . 121.4(3) ?
C73 C72 C71 . . 123.9(3) ?
F73 C73 C72 . . 120.4(3) ?
F73 C73 C74 . . 120.4(3) ?
C72 C73 C74 . . 119.2(3) ?
F74 C74 C75 . . 120.7(3) ?
F74 C74 C73 . . 119.8(3) ?
C75 C74 C73 . . 119.4(3) ?
F75 C75 C74 . . 120.5(3) ?
F75 C75 C76 . . 120.1(3) ?
C74 C75 C76 . . 119.4(3) ?
F76 C76 C75 . . 115.7(3) ?
F76 C76 C71 . . 120.5(3) ?
C75 C76 C71 . . 123.7(3) ?
Cl1 C91 Cl2 . . 113.3(5) ?
Cl1 C91 H91C . . 108.9 ?
Cl2 C91 H91C . . 108.9 ?
Cl1 C91 H91D . . 108.9 ?
Cl2 C91 H91D . . 108.9 ?
H91C C91 H91D . . 107.7 ?
Cl2A C91A Cl1A . . 110.2(16) ?
Cl2A C91A H91A . . 109.6 ?
Cl1A C91A H91A . . 109.6 ?
Cl2A C91A H91B . . 109.6 ?
Cl1A C91A H91B . . 109.6 ?
H91A C91A H91B . . 108.1 ?

loop_
_geom_torsion_atom_site_label_1
_geom_torsion_atom_site_label_2
_geom_torsion_atom_site_label_3
_geom_torsion_atom_site_label_4
_geom_torsion_site_symmetry_1
_geom_torsion_site_symmetry_2
_geom_torsion_site_symmetry_3
_geom_torsion_site_symmetry_4
_geom_torsion
_geom_torsion_publ_flag
O1 B1 C1 C2 . . . . -63.0(3) ?
C51 B1 C1 C2 . . . . 179.5(3) ?
C41 B1 C1 C2 . . . . 52.3(3) ?
O1 B1 C1 B2 . . . . 60.2(3) ?
C51 B1 C1 B2 . . . . -57.3(4) ?
C41 B1 C1 B2 . . . . 175.5(2) ?
C1 B1 O1 C5 . . . . -31.5(3) ?
C51 B1 O1 C5 . . . . 95.7(3) ?
C41 B1 O1 C5 . . . . -154.1(3) ?
C2 C1 B2 O2 . . . . 68.2(3) ?
B1 C1 B2 O2 . . . . -53.3(3) ?
C2 C1 B2 C61 . . . . -45.9(4) ?
B1 C1 B2 C61 . . . . -167.3(3) ?
C2 C1 B2 C71 . . . . -172.3(2) ?
B1 C1 B2 C71 . . . . 66.3(3) ?
B2 C1 C2 C3 . . . . 138.0(3) ?
B1 C1 C2 C3 . . . . -101.1(3) ?
C1 B2 O2 C5 . . . . 15.9(3) ?
C61 B2 O2 C5 . . . . 141.7(3) ?
C71 B2 O2 C5 . . . . -108.0(3) ?
C1 C2 C3 C4 . . . . 175.8(3) ?
C2 C3 C4 C11 . . . . -69.6(4) ?
B2 O2 C5 O1 . . . . 17.4(4) ?
B2 O2 C5 P1 . . . . -164.82(19) ?
B1 O1 C5 O2 . . . . -8.2(4) ?
B1 O1 C5 P1 . . . . 174.06(19) ?
C3 C4 C11 C12 . . . . 117.0(3) ?
C3 C4 C11 C16 . . . . -63.4(4) ?
C16 C11 C12 C13 . . . . 0.3(5) ?
C4 C11 C12 C13 . . . . 179.8(3) ?
C11 C12 C13 C14 . . . . 0.5(5) ?
C12 C13 C14 C15 . . . . -1.1(6) ?
C13 C14 C15 C16 . . . . 0.8(7) ?
C14 C15 C16 C11 . . . . -0.1(7) ?
C12 C11 C16 C15 . . . . -0.5(6) ?
C4 C11 C16 C15 . . . . 180.0(4) ?
C29 P1 C21 C22 . . . . -171.1(2) ?
C25 P1 C21 C22 . . . . -41.8(3) ?
C5 P1 C21 C22 . . . . 71.5(3) ?
C29 P1 C21 C24 . . . . -51.9(3) ?
C25 P1 C21 C24 . . . . 77.5(3) ?
C5 P1 C21 C24 . . . . -169.3(2) ?
C29 P1 C21 C23 . . . . 68.4(3) ?
C25 P1 C21 C23 . . . . -162.3(2) ?
C5 P1 C21 C23 . . . . -49.0(3) ?
C21 P1 C25 C26 . . . . 71.8(3) ?
C29 P1 C25 C26 . . . . -159.9(2) ?
C5 P1 C25 C26 . . . . -44.8(3) ?
C21 P1 C25 C27 . . . . -47.6(3) ?
C29 P1 C25 C27 . . . . 80.8(3) ?
C5 P1 C25 C27 . . . . -164.1(2) ?
C21 P1 C25 C28 . . . . -169.8(2) ?
C29 P1 C25 C28 . . . . -41.5(3) ?
C5 P1 C25 C28 . . . . 73.6(2) ?
C21 P1 C29 C30 . . . . -40.9(3) ?
C25 P1 C29 C30 . . . . -169.9(2) ?
C5 P1 C29 C30 . . . . 77.4(3) ?
C21 P1 C29 C32 . . . . 80.0(3) ?
C25 P1 C29 C32 . . . . -49.0(3) ?
C5 P1 C29 C32 . . . . -161.7(2) ?
C21 P1 C29 C31 . . . . -159.1(3) ?
C25 P1 C29 C31 . . . . 71.9(3) ?
C5 P1 C29 C31 . . . . -40.9(3) ?
O1 B1 C41 C46 . . . . -24.3(4) ?
C1 B1 C41 C46 . . . . -138.0(3) ?
C51 B1 C41 C46 . . . . 87.2(4) ?
O1 B1 C41 C42 . . . . 165.9(3) ?
C1 B1 C41 C42 . . . . 52.2(4) ?
C51 B1 C41 C42 . . . . -82.6(3) ?
C46 C41 C42 F42 . . . . -177.4(3) ?
B1 C41 C42 F42 . . . . -6.3(4) ?
C46 C41 C42 C43 . . . . 0.6(5) ?
B1 C41 C42 C43 . . . . 171.6(3) ?
F42 C42 C43 F43 . . . . 0.3(4) ?
C41 C42 C43 F43 . . . . -177.7(3) ?
F42 C42 C43 C44 . . . . 179.6(3) ?
C41 C42 C43 C44 . . . . 1.6(5) ?
F43 C43 C44 F44 . . . . 0.8(5) ?
C42 C43 C44 F44 . . . . -178.5(3) ?
F43 C43 C44 C45 . . . . 178.0(3) ?
C42 C43 C44 C45 . . . . -1.2(5) ?
F44 C44 C45 F45 . . . . -2.5(5) ?
C43 C44 C45 F45 . . . . -179.7(3) ?
F44 C44 C45 C46 . . . . 176.1(3) ?
C43 C44 C45 C46 . . . . -1.2(5) ?
F45 C45 C46 F46 . . . . 2.9(4) ?
C44 C45 C46 F46 . . . . -175.6(3) ?
F45 C45 C46 C41 . . . . -177.9(3) ?
C44 C45 C46 C41 . . . . 3.6(5) ?
C42 C41 C46 F46 . . . . 176.0(3) ?
B1 C41 C46 F46 . . . . 5.5(5) ?
C42 C41 C46 C45 . . . . -3.1(5) ?
B1 C41 C46 C45 . . . . -173.6(3) ?
O1 B1 C51 C56 . . . . -160.3(3) ?
C1 B1 C51 C56 . . . . -44.3(4) ?
C41 B1 C51 C56 . . . . 88.3(3) ?
O1 B1 C51 C52 . . . . 27.3(4) ?
C1 B1 C51 C52 . . . . 143.3(3) ?
C41 B1 C51 C52 . . . . -84.2(3) ?
C56 C51 C52 F52 . . . . -175.2(3) ?
B1 C51 C52 F52 . . . . -2.2(5) ?
C56 C51 C52 C53 . . . . 3.0(5) ?
B1 C51 C52 C53 . . . . 176.0(3) ?
F52 C52 C53 F53 . . . . -2.8(4) ?
C51 C52 C53 F53 . . . . 178.9(3) ?
F52 C52 C53 C54 . . . . 176.5(3) ?
C51 C52 C53 C54 . . . . -1.8(5) ?
F53 C53 C54 F54 . . . . 0.0(5) ?
C52 C53 C54 F54 . . . . -179.3(3) ?
F53 C53 C54 C55 . . . . 179.5(3) ?
C52 C53 C54 C55 . . . . 0.1(5) ?
F54 C54 C55 F55 . . . . -0.3(5) ?
C53 C54 C55 F55 . . . . -179.8(3) ?
F54 C54 C55 C56 . . . . 179.5(3) ?
C53 C54 C55 C56 . . . . 0.0(5) ?
F55 C55 C56 F56 . . . . 0.7(5) ?
C54 C55 C56 F56 . . . . -179.1(3) ?
F55 C55 C56 C51 . . . . -178.7(3) ?
C54 C55 C56 C51 . . . . 1.5(5) ?
C52 C51 C56 F56 . . . . 177.7(3) ?
B1 C51 C56 F56 . . . . 4.5(5) ?
C52 C51 C56 C55 . . . . -2.8(5) ?
B1 C51 C56 C55 . . . . -176.0(3) ?
C1 B2 C61 C66 . . . . 162.7(3) ?
O2 B2 C61 C66 . . . . 47.7(3) ?
C71 B2 C61 C66 . . . . -65.9(3) ?
C1 B2 C61 C62 . . . . -23.9(5) ?
O2 B2 C61 C62 . . . . -139.0(3) ?
C71 B2 C61 C62 . . . . 107.5(3) ?
C66 C61 C62 F62 . . . . 175.1(3) ?
B2 C61 C62 F62 . . . . 1.3(5) ?
C66 C61 C62 C63 . . . . -4.0(5) ?
B2 C61 C62 C63 . . . . -177.8(3) ?
F62 C62 C63 F63 . . . . 0.5(5) ?
C61 C62 C63 F63 . . . . 179.7(3) ?
F62 C62 C63 C64 . . . . -177.2(3) ?
C61 C62 C63 C64 . . . . 2.0(5) ?
F63 C63 C64 F64 . . . . 1.7(5) ?
C62 C63 C64 F64 . . . . 179.4(3) ?
F63 C63 C64 C65 . . . . -177.1(3) ?
C62 C63 C64 C65 . . . . 0.7(5) ?
F64 C64 C65 F65 . . . . -0.8(5) ?
C63 C64 C65 F65 . . . . 177.9(3) ?
F64 C64 C65 C66 . . . . -179.6(3) ?
C63 C64 C65 C66 . . . . -0.9(5) ?
F65 C65 C66 F66 . . . . -0.9(5) ?
C64 C65 C66 F66 . . . . 177.8(3) ?
F65 C65 C66 C61 . . . . 179.7(3) ?
C64 C65 C66 C61 . . . . -1.6(5) ?
C62 C61 C66 F66 . . . . -175.6(3) ?
B2 C61 C66 F66 . . . . -1.4(4) ?
C62 C61 C66 C65 . . . . 3.8(5) ?
B2 C61 C66 C65 . . . . 178.0(3) ?
C1 B2 C71 C72 . . . . -113.0(4) ?
O2 B2 C71 C72 . . . . 4.1(4) ?
C61 B2 C71 C72 . . . . 113.1(3) ?
C1 B2 C71 C76 . . . . 68.1(4) ?
O2 B2 C71 C76 . . . . -174.8(3) ?
C61 B2 C71 C76 . . . . -65.8(3) ?
C76 C71 C72 F72 . . . . 178.3(3) ?
B2 C71 C72 F72 . . . . -0.6(5) ?
C76 C71 C72 C73 . . . . -3.9(5) ?
B2 C71 C72 C73 . . . . 177.2(3) ?
F72 C72 C73 F73 . . . . -0.8(5) ?
C71 C72 C73 F73 . . . . -178.7(3) ?
F72 C72 C73 C74 . . . . 179.6(3) ?
C71 C72 C73 C74 . . . . 1.6(5) ?
F73 C73 C74 F74 . . . . 0.6(5) ?
C72 C73 C74 F74 . . . . -179.8(3) ?
F73 C73 C74 C75 . . . . -179.4(3) ?
C72 C73 C74 C75 . . . . 0.2(5) ?
F74 C74 C75 F75 . . . . -0.6(5) ?
C73 C74 C75 F75 . . . . 179.4(3) ?
F74 C74 C75 C76 . . . . -179.5(3) ?
C73 C74 C75 C76 . . . . 0.5(5) ?
F75 C75 C76 F76 . . . . 1.4(5) ?
C74 C75 C76 F76 . . . . -179.7(3) ?
F75 C75 C76 C71 . . . . 177.9(3) ?
C74 C75 C76 C71 . . . . -3.1(6) ?
C72 C71 C76 F76 . . . . -178.9(3) ?
B2 C71 C76 F76 . . . . 0.1(4) ?
C72 C71 C76 C75 . . . . 4.6(5) ?
B2 C71 C76 C75 . . . . -176.3(3) ?

_shelx_res_file                  
;
erk8235.res created by SHELXL-2014/7


TITL erk8235.res in P2(1)/n
CELL  1.54178  13.0614  22.0300  18.5452   90.000   91.787   90.000
ZERR    4.000   0.0023   0.0039   0.0037    0.000    0.007    0.000
LATT 1
SYMM 1/2-X, 1/2+Y, 1/2-Z
SFAC C  H  B  O  F  P  Cl
UNIT 192  164  8  8  80  4  8
SIZE 0.060 0.120 0.180
TEMP -173.120
ACTA
CONF

L.S. 20
BOND $H
FMAP 2
PLAN 10

OMIT     0   1   1
OMIT    -1   1   2
OMIT    10   0   4
OMIT    -4  22  10
OMIT    -3  25   1
OMIT     9   4   9
OMIT    -5  24   2
OMIT   -13  13   3

WGHT    0.047400    6.218600
FVAR      11.57409   0.72813
B1    3    0.462001    0.703517    0.309470    11.00000    0.01631    0.02027 =
         0.02327    0.00220    0.00161   -0.00187
C1    1    0.494490    0.755290    0.368915    11.00000    0.01486    0.02117 =
         0.02097    0.00092    0.00093    0.00110
AFIX  13
H1    2    0.447466    0.752408    0.410310    11.00000   -1.20000
AFIX   0
O1    4    0.541874    0.715084    0.245206    11.00000    0.01816    0.01639 =
         0.02222   -0.00221    0.00039   -0.00086
P1    6    0.678153    0.775267    0.162242    11.00000    0.01744    0.02461 =
         0.02092   -0.00276    0.00298   -0.00188
B2    3    0.480854    0.821639    0.331777    11.00000    0.01641    0.02197 =
         0.01924    0.00041    0.00031   -0.00126
C2    1    0.605916    0.743693    0.397284    11.00000    0.01674    0.02399 =
         0.01820    0.00008   -0.00138    0.00238
AFIX  23
H2A   2    0.640991    0.718195    0.361686    11.00000   -1.20000
H2B   2    0.642266    0.783101    0.399975    11.00000   -1.20000
AFIX   0
O2    4    0.546562    0.817514    0.258354    11.00000    0.01807    0.01791 =
         0.02107    0.00226    0.00219    0.00026
C3    1    0.616256    0.712484    0.472049    11.00000    0.02177    0.02233 =
         0.02327    0.00335    0.00026    0.00435
AFIX  23
H3A   2    0.586719    0.739278    0.508875    11.00000   -1.20000
H3B   2    0.576478    0.674225    0.470919    11.00000   -1.20000
AFIX   0
C4    1    0.728032    0.698386    0.493769    11.00000    0.02637    0.02516 =
         0.02614    0.00112   -0.00563    0.00118
AFIX  23
H4A   2    0.769393    0.735730    0.488842    11.00000   -1.20000
H4B   2    0.731709    0.686132    0.545145    11.00000   -1.20000
AFIX   0
C5    1    0.575393    0.767678    0.231986    11.00000    0.01771    0.02186 =
         0.02136   -0.00275   -0.00325   -0.00241
C11   1    0.773957    0.648490    0.448663    11.00000    0.02048    0.02097 =
         0.03108    0.00497   -0.00532    0.00276
C12   1    0.856126    0.658917    0.405028    11.00000    0.02881    0.02724 =
         0.03055    0.00310   -0.00426   -0.00050
AFIX  43
H12   2    0.884842    0.698473    0.402916    11.00000   -1.20000
AFIX   0
C13   1    0.897550    0.612438    0.364105    11.00000    0.03116    0.04227 =
         0.03296    0.00511    0.00208    0.00633
AFIX  43
H13   2    0.954356    0.620426    0.334775    11.00000   -1.20000
AFIX   0
C14   1    0.856538    0.555306    0.366097    11.00000    0.03960    0.03254 =
         0.04922   -0.00303    0.00558    0.00963
AFIX  43
H14   2    0.883928    0.523732    0.337620    11.00000   -1.20000
AFIX   0
C15   1    0.774790    0.543873    0.409950    11.00000    0.04019    0.02496 =
         0.07137   -0.00232    0.00934    0.00230
AFIX  43
H15   2    0.746620    0.504177    0.412026    11.00000   -1.20000
AFIX   0
C16   1    0.733862    0.590146    0.450863    11.00000    0.03048    0.02990 =
         0.05619    0.00389    0.01110    0.00492
AFIX  43
H16   2    0.677765    0.581820    0.480725    11.00000   -1.20000
AFIX   0
C21   1    0.727211    0.697280    0.141033    11.00000    0.02179    0.02734 =
         0.02341   -0.00549    0.00135    0.00220
C22   1    0.646420    0.661433    0.097140    11.00000    0.02779    0.03042 =
         0.02971   -0.00717    0.00123    0.00015
AFIX 137
H22A  2    0.637229    0.679701    0.049192    11.00000   -1.50000
H22B  2    0.581273    0.662395    0.121939    11.00000   -1.50000
H22C  2    0.669068    0.619268    0.092207    11.00000   -1.50000
AFIX   0
C23   1    0.754389    0.661230    0.211379    11.00000    0.02323    0.03035 =
         0.03594   -0.00028    0.00017    0.00635
AFIX 137
H23A  2    0.700619    0.667430    0.246330    11.00000   -1.50000
H23B  2    0.819983    0.675692    0.231929    11.00000   -1.50000
H23C  2    0.759651    0.617902    0.200105    11.00000   -1.50000
AFIX   0
C24   1    0.823901    0.701194    0.096155    11.00000    0.02444    0.03502 =
         0.03454   -0.00817    0.00684    0.00210
AFIX 137
H24A  2    0.845106    0.660240    0.082378    11.00000   -1.50000
H24B  2    0.879072    0.720562    0.124839    11.00000   -1.50000
H24C  2    0.809197    0.725276    0.052624    11.00000   -1.50000
AFIX   0
C25   1    0.606709    0.811760    0.083297    11.00000    0.02640    0.02816 =
         0.01913    0.00367    0.00306    0.00068
C26   1    0.502557    0.780200    0.070753    11.00000    0.02340    0.02800 =
         0.02277   -0.00174   -0.00003    0.00159
AFIX 137
H26A  2    0.467347    0.777461    0.116537    11.00000   -1.50000
H26B  2    0.513371    0.739299    0.051655    11.00000   -1.50000
H26C  2    0.460629    0.803742    0.036080    11.00000   -1.50000
AFIX   0
C27   1    0.665334    0.806623    0.012704    11.00000    0.03473    0.04370 =
         0.02393    0.00407    0.00829   -0.00115
AFIX 137
H27A  2    0.675416    0.763707    0.000962    11.00000   -1.50000
H27B  2    0.732093    0.826592    0.018772    11.00000   -1.50000
H27C  2    0.625768    0.826304   -0.026507    11.00000   -1.50000
AFIX   0
C28   1    0.585706    0.879483    0.099661    11.00000    0.03684    0.02955 =
         0.02866    0.00493    0.00413   -0.00052
AFIX 137
H28A  2    0.541741    0.896712    0.061069    11.00000   -1.50000
H28B  2    0.650709    0.901699    0.102543    11.00000   -1.50000
H28C  2    0.551377    0.882894    0.145727    11.00000   -1.50000
AFIX   0
C29   1    0.782179    0.824786    0.203419    11.00000    0.02025    0.03640 =
         0.02741   -0.00918    0.00476   -0.00620
C30   1    0.848104    0.787785    0.257543    11.00000    0.02293    0.04078 =
         0.03669   -0.00960    0.00127   -0.00413
AFIX 137
H30A  2    0.885879    0.756577    0.231708    11.00000   -1.50000
H30B  2    0.803835    0.768364    0.292474    11.00000   -1.50000
H30C  2    0.896659    0.814807    0.282977    11.00000   -1.50000
AFIX   0
C31   1    0.741089    0.879546    0.246652    11.00000    0.02602    0.03423 =
         0.03714   -0.01253    0.00556   -0.00877
AFIX 137
H31A  2    0.705153    0.864669    0.288760    11.00000   -1.50000
H31B  2    0.693655    0.903175    0.215784    11.00000   -1.50000
H31C  2    0.798534    0.905340    0.262686    11.00000   -1.50000
AFIX   0
C32   1    0.848930    0.849663    0.142823    11.00000    0.02793    0.04156 =
         0.03679   -0.00487    0.01146   -0.01144
AFIX 137
H32A  2    0.911771    0.867342    0.164065    11.00000   -1.50000
H32B  2    0.810762    0.880926    0.115693    11.00000   -1.50000
H32C  2    0.866621    0.816507    0.110255    11.00000   -1.50000
AFIX   0
C41   1    0.478980    0.632059    0.334833    11.00000    0.01815    0.01961 =
         0.02727    0.00188   -0.00021   -0.00355
C42   1    0.438842    0.610794    0.399459    11.00000    0.02278    0.01891 =
         0.02500   -0.00142    0.00380    0.00232
F42   5    0.393634    0.650124    0.445848    11.00000    0.03120    0.02397 =
         0.03123    0.00268    0.00986    0.00083
C43   1    0.437712    0.550875    0.421097    11.00000    0.02583    0.02751 =
         0.02615    0.00812   -0.00030   -0.00474
F43   5    0.394016    0.534352    0.483458    11.00000    0.04453    0.02960 =
         0.03665    0.01076    0.00662   -0.00680
C44   1    0.480676    0.507407    0.378120    11.00000    0.03213    0.01340 =
         0.03716    0.00473   -0.00735   -0.00159
F44   5    0.478367    0.448834    0.397277    11.00000    0.04847    0.01610 =
         0.04872    0.00446   -0.00435   -0.00202
C45   1    0.521705    0.525256    0.314041    11.00000    0.02881    0.01575 =
         0.03457   -0.00151   -0.00537    0.00324
F45   5    0.564136    0.483610    0.270284    11.00000    0.04625    0.02085 =
         0.04547   -0.00564    0.00113    0.00705
C46   1    0.517862    0.585633    0.293008    11.00000    0.02255    0.01941 =
         0.02567    0.00004    0.00009    0.00131
F46   5    0.554285    0.596686    0.226700    11.00000    0.03680    0.02515 =
         0.02990   -0.00276    0.00779    0.00334
C51   1    0.347368    0.704180    0.270674    11.00000    0.02031    0.01328 =
         0.02597    0.00125    0.00089   -0.00278
C52   1    0.326454    0.688509    0.198587    11.00000    0.02021    0.01673 =
         0.03009    0.00191    0.00048   -0.00177
F52   5    0.402362    0.673080    0.153923    11.00000    0.02290    0.03142 =
         0.02598   -0.00528    0.00008   -0.00373
C53   1    0.229062    0.685655    0.167051    11.00000    0.02726    0.02541 =
         0.03197   -0.00400   -0.00932   -0.00154
F53   5    0.216470    0.670982    0.096101    11.00000    0.03464    0.04219 =
         0.03542   -0.00459   -0.01467   -0.00364
C54   1    0.146612    0.697087    0.208065    11.00000    0.01755    0.03091 =
         0.04968    0.00128   -0.00703   -0.00179
F54   5    0.051028    0.693982    0.178893    11.00000    0.01964    0.06022 =
         0.06445   -0.00927   -0.01426    0.00229
C55   1    0.161891    0.711432    0.280347    11.00000    0.01641    0.02759 =
         0.04740    0.00001    0.00348    0.00164
F55   5    0.081250    0.722712    0.322060    11.00000    0.01849    0.04875 =
         0.05515   -0.00349    0.00952   -0.00273
C56   1    0.260216    0.713929    0.309488    11.00000    0.02131    0.01841 =
         0.03177    0.00243    0.00124   -0.00281
F56   5    0.267524    0.727493    0.381104    11.00000    0.02146    0.03637 =
         0.02703    0.00230    0.00551    0.00081
C61   1    0.529716    0.881793    0.372062    11.00000    0.01771    0.01464 =
         0.02582    0.00059   -0.00122    0.00298
C62   1    0.552104    0.887880    0.446281    11.00000    0.02616    0.02146 =
         0.02540   -0.00258   -0.00036    0.00595
F62   5    0.535498    0.841210    0.491864    11.00000    0.03819    0.02302 =
         0.02284    0.00004   -0.00271    0.00640
C63   1    0.590160    0.940111    0.478288    11.00000    0.03256    0.03022 =
         0.02925   -0.01099   -0.00641    0.00404
F63   5    0.609258    0.942236    0.550521    11.00000    0.05426    0.03882 =
         0.03636   -0.01611   -0.01789    0.01131
C64   1    0.605292    0.990994    0.436502    11.00000    0.03141    0.02323 =
         0.04531   -0.01356   -0.00331   -0.00211
F64   5    0.641463    1.042236    0.467180    11.00000    0.04814    0.02850 =
         0.06757   -0.02174   -0.00493   -0.01022
C65   1    0.581075    0.988766    0.363780    11.00000    0.03522    0.02002 =
         0.04333    0.00030    0.00496   -0.00182
F65   5    0.592187    1.038582    0.322181    11.00000    0.05659    0.02112 =
         0.05197    0.00204    0.01220   -0.01012
C66   1    0.543536    0.935582    0.333996    11.00000    0.01976    0.02157 =
         0.02898   -0.00374    0.00271   -0.00146
F66   5    0.517961    0.937486    0.262002    11.00000    0.03533    0.02301 =
         0.02690    0.00298    0.00477    0.00046
C71   1    0.362531    0.841181    0.309885    11.00000    0.02052    0.01497 =
         0.02158    0.00252    0.00065   -0.00042
C72   1    0.317504    0.849709    0.241851    11.00000    0.02500    0.02119 =
         0.02149   -0.00025    0.00494    0.00218
F72   5    0.371677    0.842666    0.181321    11.00000    0.02769    0.03805 =
         0.02259    0.00109    0.00101    0.00792
C73   1    0.215524    0.863795    0.229722    11.00000    0.02127    0.02801 =
         0.02739    0.00004   -0.00755    0.00243
F73   5    0.176935    0.870265    0.161636    11.00000    0.03322    0.05037 =
         0.03074   -0.00543   -0.01268    0.01016
C74   1    0.153508    0.871545    0.287942    11.00000    0.01485    0.02693 =
         0.04179    0.00156   -0.00303    0.00500
F74   5    0.054227    0.885038    0.276994    11.00000    0.01754    0.04845 =
         0.05249    0.00178   -0.00320    0.00674
C75   1    0.194634    0.865296    0.356675    11.00000    0.02130    0.03745 =
         0.03264   -0.00139    0.01149    0.00299
F75   5    0.135529    0.873214    0.414634    11.00000    0.02711    0.06731 =
         0.03808    0.00982    0.01393    0.01364
C76   1    0.297335    0.851834    0.366293    11.00000    0.02272    0.02336 =
         0.02314    0.00265   -0.00260    0.00235
F76   5    0.331719    0.846158    0.435914    11.00000    0.02701    0.03854 =
         0.02226    0.00197    0.00147    0.00726

SIMU 0.02 0.04 0.9 C91 > Cl2A
SAME C91A Cl1A Cl2A
SADI C91 Cl1 C91 cl2
ISOR 0.01 C91 > Cl2A

PART 1 21
C91   1    0.917178    0.919752    0.479610    21.00000    0.05594    0.04647 =
         0.06505   -0.01533    0.00652    0.00759
AFIX  23
H91C  2    0.992715    0.916580    0.484099    21.00000   -1.20000
H91D  2    0.891021    0.926260    0.528542    21.00000   -1.20000
AFIX   0
CL1   7    0.868693    0.852478    0.445885    21.00000    0.10834    0.05855 =
         0.04537    0.00887   -0.01076   -0.04717
CL2   7    0.885552    0.981736    0.426630    21.00000    0.12098    0.09743 =
         0.18842    0.01341   -0.03250   -0.01917

PART 2 -21
C91A  1    0.888061    0.929706    0.485135   -21.00000    0.09737    0.08296 =
         0.09312    0.00480    0.00411    0.00302
AFIX  23
H91A  2    0.954418    0.926299    0.512113   -21.00000   -1.20000
H91B  2    0.835949    0.943724    0.519014   -21.00000   -1.20000
AFIX   0
CL1A  7    0.898617    0.981575    0.416368   -21.00000    0.05543    0.02111 =
         0.05315    0.00378   -0.01665    0.00024
CL2A  7    0.853537    0.860207    0.450928   -21.00000    0.20263    0.20309 =
         0.21775   -0.00007   -0.00622    0.00059
PART 0

HKLF 4

REM  erk8235.res in P2(1)/n
REM R1 =  0.0604 for    7055 Fo > 4sig(Fo)  and  0.0796 for all    9427 data
REM    713 parameters refined using     61 restraints

END

WGHT      0.0484      6.1057

REM Highest difference peak  0.386,  deepest hole -0.540,  1-sigma level  0.076
Q1    1   0.9807  0.9714  0.4971  11.00000  0.05    0.39
Q2    1   0.6581  0.6964  0.0184  11.00000  0.05    0.32
Q3    1   0.2860  0.8850  0.4789  11.00000  0.05    0.30
Q4    1   0.5576  0.6205  0.4006  11.00000  0.05    0.28
Q5    1   0.0368  0.9306  0.3437  11.00000  0.05    0.27
Q6    1   0.5374  0.7603  0.5585  11.00000  0.05    0.26
Q7    1   0.5395  0.8407 -0.0623  11.00000  0.05    0.25
Q8    1   0.4581  0.6610  0.1046  11.00000  0.05    0.25
Q9    1   0.8011  0.7926  0.3051  11.00000  0.05    0.25
Q10   1   0.4229  0.7339  0.1771  11.00000  0.05    0.25
;
_shelx_res_checksum              94057
####################################################################### 
# 
# This file contains crystal structure data downloaded from the 
# Cambridge Structural Database (CSD) hosted by the Cambridge 
# Crystallographic Data Centre (CCDC).
# 
# Full information about CCDC data access policies and citation 
# guidelines are available at http://www.ccdc.cam.ac.uk/access/V1 
# 
# Audit and citation data items may have been added by the CCDC. 
# Please retain this information to preserve the provenance of 
# this file and to allow appropriate attribution of the data. 
# 
#######################################################################

data_erk8310
_database_code_depnum_ccdc_archive 'CCDC 1487579'
_audit_update_record             
;
2016-08-01 deposited with the CCDC.
2016-09-16 downloaded from the CCDC.
;

_chemical_name_systematic        ?
_chemical_name_common            ?
_chemical_formula_moiety         ?
_chemical_formula_sum            'C29 H8 B2 F20'
_chemical_formula_iupac          ?
_chemical_formula_weight         757.97

_chemical_melting_point          ?

_space_group_crystal_system      monoclinic
_space_group_name_H-M_alt        'P 1 21/c 1'
_space_group_name_Hall           '-P 2ybc'
loop_
_space_group_symop_operation_xyz
'x, y, z'
'-x, y+1/2, -z+1/2'
'-x, -y, -z'
'x, -y-1/2, z-1/2'

_cell_length_a                   16.4031(16)
_cell_length_b                   6.7783(6)
_cell_length_c                   25.0981(19)
_cell_angle_alpha                90
_cell_angle_beta                 98.450(5)
_cell_angle_gamma                90
_cell_volume                     2760.2(4)
_cell_formula_units_Z            4
_cell_measurement_reflns_used    1944
_cell_measurement_theta_min      2.7234
_cell_measurement_theta_max      66.8401
_cell_measurement_temperature    100.(2)

_exptl_crystal_description       needle
_exptl_crystal_colour            colourless
_exptl_crystal_size_max          0.250
_exptl_crystal_size_mid          0.070
_exptl_crystal_size_min          0.030
_exptl_crystal_density_diffrn    1.824
_exptl_crystal_density_meas      ?
_exptl_crystal_density_method    'not measured'
_exptl_crystal_F_000             1488

_exptl_absorpt_coefficient_mu    1.834
_exptl_absorpt_correction_type   multi-scan
_exptl_absorpt_process_details   
;
Bruker AXS (2014). SADABS, Version 2014/2, Bruker AXS Inc., Madison, Wisconsin,
USA.
;
_exptl_absorpt_correction_T_min  0.68
_exptl_absorpt_correction_T_max  0.95

_exptl_special_details           
;
;

_diffrn_ambient_temperature      100.(2)

_diffrn_source                   'fine-focus sealed tube'
_diffrn_source_type              'fine-focus sealed tube'

_diffrn_radiation_type           CuK\a
_diffrn_radiation_wavelength     1.54178
_diffrn_radiation_monochromator  graphite

_diffrn_measurement_device_type  'KappaCCD APEXII'
_diffrn_measurement_method       'phi / omega scans'

_diffrn_detector_area_resol_mean 8.3333

_diffrn_reflns_number            19753
_diffrn_reflns_av_R_equivalents  0.1346
_diffrn_reflns_av_unetI/netI     0.1184
_diffrn_reflns_theta_min         3.56
_diffrn_reflns_theta_max         68.05
_diffrn_reflns_theta_full        68.05
_diffrn_measured_fraction_theta_max 0.982
_diffrn_measured_fraction_theta_full 0.982
_diffrn_reflns_limit_h_min       -19
_diffrn_reflns_limit_h_max       19
_diffrn_reflns_limit_k_min       -8
_diffrn_reflns_limit_k_max       8
_diffrn_reflns_limit_l_min       -30
_diffrn_reflns_limit_l_max       28

_refine_special_details          
;
;

_reflns_number_total             4950
_reflns_number_gt                2616
_reflns_threshold_expression     'I > 2\s(I)'

_refine_ls_structure_factor_coef Fsqd
_refine_ls_matrix_type           full
_refine_ls_R_factor_all          0.1257
_refine_ls_R_factor_gt           0.0595
_refine_ls_wR_factor_gt          0.1248
_refine_ls_wR_factor_ref         0.1564
_refine_ls_goodness_of_fit_ref   0.977
_refine_ls_restrained_S_all      0.953
_refine_ls_number_reflns         4950
_refine_ls_number_parameters     561
_refine_ls_number_restraints     368
_refine_ls_number_constraints    ?
_refine_ls_hydrogen_treatment    constr
_refine_ls_weighting_scheme      calc
_refine_ls_weighting_details     
'w=1/[\s^2^(Fo^2^)+(0.0543P)^2^] where P=(Fo^2^+2Fc^2^)/3'

_atom_sites_solution_hydrogens   geom
_atom_sites_solution_primary     ?
_atom_sites_solution_secondary   ?

_refine_ls_shift/su_max          0.000
_refine_ls_shift/su_mean         0.000
_refine_diff_density_max         0.295
_refine_diff_density_min         -0.292
_refine_ls_extinction_method     none
_refine_ls_extinction_coef       ?

loop_
_atom_type_symbol
_atom_type_description
_atom_type_scat_dispersion_real
_atom_type_scat_dispersion_imag
_atom_type_scat_source
C C 0.0181 0.0091 'International Tables Vol C Tables 4.2.6.8 and 6.1.1.4'
H H 0.0000 0.0000 'International Tables Vol C Tables 4.2.6.8 and 6.1.1.4'
B B 0.0090 0.0039 'International Tables Vol C Tables 4.2.6.8 and 6.1.1.4'
F F 0.0727 0.0534 'International Tables Vol C Tables 4.2.6.8 and 6.1.1.4'

_computing_data_collection       'APEX2 v.2014.5-0 (Bruker AXS Inc., 2014)'
_computing_cell_refinement       'SAINT V8.34A (Bruker AXS Inc., 2013)'
_computing_data_reduction        'SAINT V8.34A (Bruker AXS Inc., 2013)'
_computing_structure_solution    'SHELXL2014 (Sheldrick, 2014)'
_computing_structure_refinement  'SHELXL-2014/7 (Sheldrick, 2014)'
_computing_molecular_graphics    'XP (Bruker AXS Inc., 2014)'
_computing_publication_material  'SHELXL2014 (Sheldrick, 2014)'

loop_
_atom_site_type_symbol
_atom_site_label
_atom_site_fract_x
_atom_site_fract_y
_atom_site_fract_z
_atom_site_U_iso_or_equiv
_atom_site_adp_type
_atom_site_calc_flag
_atom_site_refinement_flags_adp
_atom_site_refinement_flags_occupancy
_atom_site_refinement_flags_posn
_atom_site_occupancy
_atom_site_disorder_assembly
_atom_site_disorder_group
B B1 0.7591(3) 0.6221(8) 0.3337(2) 0.0343(12) Uani d . . . 1.0 . .
B B2 0.7185(3) 0.5253(8) 0.4318(2) 0.0350(12) Uani d . . . 1.0 . .
C C1 0.7174(3) 0.6760(7) 0.38474(18) 0.0338(10) Uani d . . . 1.0 . .
H H1 0.7538 0.7839 0.4018 0.041 Uiso calc U . R 1.0 . .
C C2 0.6373(3) 0.7909(7) 0.36091(18) 0.0370(10) Uani d . . . 1.0 . .
H H2A 0.5889 0.7347 0.3748 0.044 Uiso calc U . R 1.0 . .
H H2B 0.6424 0.9317 0.3714 0.044 Uiso calc U . R 1.0 . .
C C3 0.6268(3) 0.7705(7) 0.29840(18) 0.0383(11) Uani d . . . 1.0 . .
H H3 0.5983 0.6429 0.2879 0.046 Uiso calc U . R 1.0 . .
C C5 0.5771(3) 0.9380(8) 0.2690(2) 0.0465(12) Uani d . . . 1.0 . .
H H5A 0.5201 0.9313 0.2762 0.07 Uiso calc U . R 1.0 . .
H H5B 0.578 0.9257 0.2301 0.07 Uiso calc U . R 1.0 . .
H H5C 0.6013 1.0648 0.2816 0.07 Uiso calc U . R 1.0 . .
C C41 0.6364(3) 0.4163(7) 0.44125(18) 0.0323(10) Uani d . . . 1.0 . .
F F42 0.66113(16) 0.4663(4) 0.53591(11) 0.0429(6) Uani d . . . 1.0 . .
C C42 0.6135(3) 0.3904(7) 0.49234(18) 0.0367(11) Uani d . . . 1.0 . .
F F43 0.52326(18) 0.2759(4) 0.55094(11) 0.0474(7) Uani d . . . 1.0 . .
C C43 0.5426(3) 0.2938(7) 0.50081(19) 0.0372(11) Uani d . . . 1.0 . .
F F44 0.42114(17) 0.1271(4) 0.46534(12) 0.0495(7) Uani d . . . 1.0 . .
C C44 0.4905(3) 0.2174(7) 0.4577(2) 0.0403(11) Uani d . . . 1.0 . .
F F45 0.46024(16) 0.1637(4) 0.36392(11) 0.0475(7) Uani d . . . 1.0 . .
C C45 0.5107(3) 0.2378(7) 0.40634(18) 0.0350(10) Uani d . . . 1.0 . .
F F46 0.59821(15) 0.3513(4) 0.34805(10) 0.0382(6) Uani d . . . 1.0 . .
C C46 0.5819(3) 0.3371(7) 0.39920(19) 0.0362(11) Uani d . . . 1.0 . .
C C31 0.7983(3) 0.4818(7) 0.47265(18) 0.0350(10) Uani d . . . 1.0 . .
F F32 0.75941(17) 0.1494(4) 0.48387(13) 0.0503(7) Uani d . . . 1.0 . .
C C32 0.8122(3) 0.2986(7) 0.4977(2) 0.0407(11) Uani d . . . 1.0 . .
F F33 0.8902(2) 0.0783(5) 0.55898(13) 0.0596(8) Uani d . . . 1.0 . .
C C33 0.8795(3) 0.2566(7) 0.5361(2) 0.0440(12) Uani d . . . 1.0 . .
F F34 1.00163(17) 0.3648(5) 0.58910(12) 0.0534(8) Uani d . . . 1.0 . .
C C34 0.9353(3) 0.4032(8) 0.5524(2) 0.0456(12) Uani d . . . 1.0 . .
F F35 0.98110(17) 0.7282(4) 0.54516(12) 0.0502(7) Uani d . . . 1.0 . .
C C35 0.9257(3) 0.5861(7) 0.5294(2) 0.0401(11) Uani d . . . 1.0 . .
F F36 0.85346(17) 0.8053(4) 0.46964(11) 0.0471(7) Uani d . . . 1.0 . .
C C36 0.8587(3) 0.6215(7) 0.49031(18) 0.0362(10) Uani d . . . 1.0 . .
C C11 0.8323(3) 0.4765(7) 0.33044(18) 0.0356(10) Uani d U . . 1.0 . .
F F12 0.77090(16) 0.2172(4) 0.37311(11) 0.0416(6) Uani d U . . 1.0 . .
C C12 0.8350(3) 0.2879(8) 0.35121(19) 0.0395(11) Uani d U . . 1.0 . .
F F13 0.90056(18) -0.0200(4) 0.37204(12) 0.0509(7) Uani d U . . 1.0 . .
C C13 0.9018(3) 0.1617(7) 0.3499(2) 0.0408(11) Uani d U . . 1.0 . .
F F14 1.03376(17) 0.1066(5) 0.32755(12) 0.0539(8) Uani d U . . 1.0 . .
C C14 0.9686(3) 0.2239(8) 0.32738(19) 0.0419(12) Uani d U . . 1.0 . .
F F15 1.03423(17) 0.4749(5) 0.28500(12) 0.0519(8) Uani d U . . 1.0 . .
C C15 0.9682(3) 0.4094(8) 0.30491(19) 0.0398(11) Uani d U . . 1.0 . .
F F16 0.90419(16) 0.7119(4) 0.28569(11) 0.0457(7) Uani d U . . 1.0 . .
C C16 0.9008(3) 0.5308(7) 0.30677(19) 0.0378(11) Uani d U . . 1.0 . .
C C4 0.7170(3) 0.7570(8) 0.28632(19) 0.0405(11) Uani d U . D 1.0 . .
H H4 0.7399 0.8909 0.2963 0.049 Uiso calc U . R 1.0 A 1
C C21 0.7304(8) 0.7344(16) 0.2297(4) 0.038(2) Uani d U P D 0.653(5) B 1
F F22 0.7868(3) 1.0522(9) 0.2239(2) 0.0453(13) Uani d U P D 0.653(5) B 1
C C22 0.7628(7) 0.8777(16) 0.2007(4) 0.033(3) Uani d U P D 0.653(5) B 1
F F23 0.8063(3) 0.9957(8) 0.12056(18) 0.0591(15) Uani d U P D 0.653(5) B 1
C C23 0.7740(4) 0.8495(11) 0.1478(3) 0.0420(19) Uani d U P D 0.653(5) B 1
F F24 0.7592(3) 0.6527(9) 0.06998(18) 0.0618(16) Uani d U P D 0.653(5) B 1
C C24 0.7512(9) 0.6761(15) 0.1223(4) 0.044(2) Uani d U P D 0.653(5) B 1
F F25 0.6975(3) 0.3562(8) 0.1257(2) 0.0623(16) Uani d U P D 0.653(5) B 1
C C25 0.7198(6) 0.5286(13) 0.1502(3) 0.049(2) Uani d U P D 0.653(5) B 1
F F26 0.6778(4) 0.4100(9) 0.2294(3) 0.049(2) Uani d U P D 0.653(5) B 1
C C26 0.7100(6) 0.5586(14) 0.2031(3) 0.038(2) Uani d U P D 0.653(5) B 1
C C21A 0.7198(15) 0.664(3) 0.2305(6) 0.032(5) Uani d U P D 0.347(5) B 2
F F22A 0.7789(9) 0.952(2) 0.2007(7) 0.052(4) Uani d U P D 0.347(5) B 2
C C22A 0.7510(9) 0.768(2) 0.1899(5) 0.036(4) Uani d U P D 0.347(5) B 2
F F23A 0.7856(6) 0.8014(16) 0.1017(4) 0.062(3) Uani d U P D 0.347(5) B 2
C C23A 0.751(2) 0.697(3) 0.1383(7) 0.054(6) Uani d U P D 0.347(5) B 2
F F24A 0.7219(6) 0.4351(15) 0.0746(3) 0.062(3) Uani d U P D 0.347(5) B 2
C C24A 0.7218(12) 0.510(2) 0.1253(5) 0.053(5) Uani d U P D 0.347(5) B 2
F F25A 0.6585(5) 0.2181(12) 0.1498(3) 0.049(2) Uani d U P D 0.347(5) B 2
C C25A 0.6897(8) 0.3995(18) 0.1634(5) 0.041(3) Uani d U P D 0.347(5) B 2
F F26A 0.6610(8) 0.3589(17) 0.2501(4) 0.040(3) Uani d U P D 0.347(5) B 2
C C26A 0.6912(13) 0.479(3) 0.2142(6) 0.029(5) Uani d U P D 0.347(5) B 2

loop_
_atom_site_aniso_label
_atom_site_aniso_U_11
_atom_site_aniso_U_22
_atom_site_aniso_U_33
_atom_site_aniso_U_12
_atom_site_aniso_U_13
_atom_site_aniso_U_23
B1 0.032(3) 0.034(3) 0.038(3) -0.007(2) 0.008(2) -0.003(2)
B2 0.038(3) 0.035(3) 0.033(3) 0.003(2) 0.007(2) -0.007(2)
C1 0.033(2) 0.036(3) 0.033(2) 0.0017(19) 0.0073(19) 0.0030(19)
C2 0.039(2) 0.038(3) 0.035(2) 0.003(2) 0.0095(19) 0.002(2)
C3 0.044(3) 0.040(3) 0.031(2) 0.005(2) 0.009(2) 0.000(2)
C5 0.047(3) 0.051(3) 0.040(3) 0.014(2) 0.001(2) -0.001(2)
C41 0.038(2) 0.028(2) 0.032(2) 0.0028(19) 0.0070(19) 0.0030(18)
F42 0.0461(15) 0.0451(17) 0.0383(15) 0.0005(12) 0.0083(12) 0.0000(12)
C42 0.040(3) 0.034(3) 0.036(3) 0.004(2) 0.006(2) 0.002(2)
F43 0.0577(17) 0.0441(16) 0.0454(16) 0.0057(13) 0.0248(13) 0.0103(13)
C43 0.042(3) 0.035(3) 0.037(3) 0.002(2) 0.015(2) 0.006(2)
F44 0.0450(15) 0.0395(16) 0.0679(19) -0.0037(13) 0.0219(14) 0.0086(13)
C44 0.040(3) 0.031(3) 0.053(3) -0.001(2) 0.018(2) 0.006(2)
F45 0.0422(15) 0.0496(18) 0.0500(17) -0.0089(13) 0.0041(13) -0.0012(13)
C45 0.034(2) 0.033(3) 0.038(3) -0.0002(19) 0.005(2) 0.000(2)
F46 0.0428(14) 0.0416(16) 0.0319(14) -0.0045(12) 0.0109(11) -0.0017(11)
C46 0.033(2) 0.036(3) 0.041(3) 0.004(2) 0.010(2) 0.004(2)
C31 0.037(2) 0.034(3) 0.037(2) 0.001(2) 0.0128(19) 0.001(2)
F32 0.0418(15) 0.0395(17) 0.068(2) -0.0001(13) 0.0031(13) 0.0127(14)
C32 0.035(2) 0.040(3) 0.049(3) -0.002(2) 0.014(2) 0.003(2)
F33 0.0646(19) 0.0468(19) 0.063(2) 0.0062(15) -0.0043(16) 0.0169(15)
C33 0.046(3) 0.037(3) 0.048(3) 0.004(2) 0.007(2) 0.005(2)
F34 0.0512(16) 0.0566(19) 0.0477(17) 0.0142(14) -0.0078(13) -0.0040(14)
C34 0.042(3) 0.059(4) 0.036(3) 0.012(3) 0.004(2) -0.004(2)
F35 0.0440(15) 0.0498(18) 0.0535(17) -0.0026(13) -0.0038(13) -0.0121(14)
C35 0.035(2) 0.042(3) 0.044(3) 0.000(2) 0.008(2) -0.011(2)
F36 0.0528(16) 0.0353(16) 0.0499(17) -0.0061(12) -0.0034(13) 0.0034(13)
C36 0.040(2) 0.036(3) 0.034(2) -0.004(2) 0.009(2) -0.003(2)
C11 0.040(2) 0.034(3) 0.033(2) 0.000(2) 0.0067(19) -0.0023(19)
F12 0.0436(15) 0.0351(15) 0.0477(16) -0.0012(12) 0.0123(12) -0.0016(12)
C12 0.036(2) 0.046(3) 0.037(3) -0.005(2) 0.007(2) -0.005(2)
F13 0.0600(17) 0.0368(17) 0.0557(18) 0.0089(13) 0.0079(14) -0.0006(13)
C13 0.043(3) 0.037(3) 0.043(3) 0.008(2) 0.005(2) -0.006(2)
F14 0.0461(16) 0.063(2) 0.0531(18) 0.0206(14) 0.0086(13) -0.0053(14)
C14 0.037(3) 0.052(3) 0.037(3) 0.009(2) 0.007(2) -0.010(2)
F15 0.0407(15) 0.070(2) 0.0485(17) 0.0018(14) 0.0173(13) -0.0004(14)
C15 0.033(2) 0.051(3) 0.037(2) 0.005(2) 0.010(2) -0.005(2)
F16 0.0434(15) 0.0509(18) 0.0452(16) 0.0036(13) 0.0143(12) 0.0076(13)
C16 0.041(3) 0.038(3) 0.036(2) 0.002(2) 0.010(2) 0.003(2)
C4 0.044(3) 0.046(3) 0.033(2) 0.002(2) 0.008(2) 0.005(2)
C21 0.035(5) 0.040(6) 0.040(5) 0.010(5) 0.009(3) 0.001(4)
F22 0.055(3) 0.037(3) 0.047(3) -0.012(2) 0.013(2) 0.001(2)
C22 0.035(5) 0.031(7) 0.035(4) 0.002(5) 0.009(4) -0.003(5)
F23 0.057(3) 0.080(4) 0.044(3) -0.001(3) 0.019(2) 0.008(2)
C23 0.033(4) 0.057(5) 0.037(4) 0.002(3) 0.010(3) 0.001(4)
F24 0.056(3) 0.096(4) 0.037(3) 0.020(3) 0.015(2) -0.006(3)
C24 0.040(4) 0.060(6) 0.034(5) 0.014(4) 0.011(5) -0.010(4)
F25 0.076(3) 0.052(3) 0.056(3) 0.005(3) 0.001(3) -0.023(3)
C25 0.050(4) 0.048(5) 0.049(6) 0.007(4) 0.006(5) -0.006(4)
F26 0.065(5) 0.031(4) 0.049(5) -0.001(3) 0.007(4) -0.002(4)
C26 0.042(5) 0.039(5) 0.036(4) 0.004(4) 0.011(3) 0.007(4)
C21A 0.031(7) 0.042(9) 0.026(7) 0.007(7) 0.011(5) 0.007(7)
F22A 0.045(6) 0.040(9) 0.071(8) -0.011(6) 0.011(6) 0.019(7)
C22A 0.036(6) 0.034(7) 0.040(7) 0.003(6) 0.008(5) 0.009(6)
F23A 0.071(6) 0.080(8) 0.044(6) 0.016(5) 0.032(5) 0.023(6)
C23A 0.058(8) 0.064(9) 0.045(9) 0.008(7) 0.019(8) 0.007(7)
F24A 0.070(6) 0.092(7) 0.028(4) 0.034(5) 0.017(4) -0.006(4)
C24A 0.051(7) 0.060(8) 0.045(9) 0.017(7) -0.001(7) 0.004(7)
F25A 0.054(5) 0.048(5) 0.042(5) 0.013(4) -0.001(4) -0.016(4)
C25A 0.047(7) 0.042(7) 0.034(7) 0.012(6) 0.008(5) -0.005(6)
F26A 0.055(6) 0.032(6) 0.034(6) -0.003(4) 0.010(5) 0.002(4)
C26A 0.030(7) 0.033(9) 0.027(8) 0.001(7) 0.010(6) 0.003(7)

_geom_special_details            
;
All esds (except the esd in the dihedral angle between two l.s. planes)
are estimated using the full covariance matrix.  The cell esds are taken
into account individually in the estimation of esds in distances, angles
and torsion angles; correlations between esds in cell parameters are only
used when they are defined by crystal symmetry.  An approximate (isotropic)
treatment of cell esds is used for estimating esds involving l.s. planes.
;

loop_
_geom_bond_atom_site_label_1
_geom_bond_atom_site_label_2
_geom_bond_site_symmetry_2
_geom_bond_distance
_geom_bond_publ_flag
B1 C11 . 1.566(7) ?
B1 C4 . 1.576(7) ?
B1 C1 . 1.582(7) ?
B2 C1 . 1.561(7) ?
B2 C31 . 1.567(7) ?
B2 C41 . 1.583(7) ?
C1 C2 . 1.568(6) ?
C1 H1 . 1.0 ?
C2 C3 . 1.559(6) ?
C2 H2A . 0.99 ?
C2 H2B . 0.99 ?
C3 C5 . 1.525(7) ?
C3 C4 . 1.555(7) ?
C3 H3 . 1.0 ?
C5 H5A . 0.98 ?
C5 H5B . 0.98 ?
C5 H5C . 0.98 ?
C41 C46 . 1.387(7) ?
C41 C42 . 1.400(6) ?
F42 C42 . 1.349(6) ?
C42 C43 . 1.377(7) ?
F43 C43 . 1.348(5) ?
C43 C44 . 1.377(7) ?
F44 C44 . 1.331(5) ?
C44 C45 . 1.383(7) ?
F45 C45 . 1.346(5) ?
C45 C46 . 1.382(7) ?
F46 C46 . 1.353(5) ?
C31 C36 . 1.394(7) ?
C31 C32 . 1.395(7) ?
F32 C32 . 1.343(6) ?
C32 C33 . 1.385(7) ?
F33 C33 . 1.338(6) ?
C33 C34 . 1.373(8) ?
F34 C34 . 1.343(6) ?
C34 C35 . 1.367(7) ?
F35 C35 . 1.344(6) ?
C35 C36 . 1.382(7) ?
F36 C36 . 1.347(5) ?
C11 C12 . 1.378(7) ?
C11 C16 . 1.395(7) ?
F12 C12 . 1.344(5) ?
C12 C13 . 1.395(7) ?
F13 C13 . 1.353(6) ?
C13 C14 . 1.371(7) ?
F14 C14 . 1.332(5) ?
C14 C15 . 1.377(7) ?
F15 C15 . 1.333(6) ?
C15 C16 . 1.385(7) ?
F16 C16 . 1.342(6) ?
C4 C21 . 1.478(10) ?
C4 C21A . 1.541(13) ?
C4 H4 . 1.0 ?
C21 C22 . 1.367(11) ?
C21 C26 . 1.382(12) ?
F22 C22 . 1.351(10) ?
C22 C23 . 1.380(10) ?
F23 C23 . 1.356(8) ?
C23 C24 . 1.363(10) ?
F24 C24 . 1.349(10) ?
C24 C25 . 1.364(10) ?
F25 C25 . 1.346(9) ?
C25 C26 . 1.377(10) ?
F26 C26 . 1.353(9) ?
C21A C26A . 1.379(17) ?
C21A C22A . 1.395(13) ?
F22A C22A . 1.344(13) ?
C22A C23A . 1.379(13) ?
F23A C23A . 1.351(13) ?
C23A C24A . 1.379(13) ?
F24A C24A . 1.371(12) ?
C24A C25A . 1.377(13) ?
F25A C25A . 1.356(12) ?
C25A C26A . 1.384(13) ?
F26A C26A . 1.363(13) ?

loop_
_geom_angle_atom_site_label_1
_geom_angle_atom_site_label_2
_geom_angle_atom_site_label_3
_geom_angle_site_symmetry_1
_geom_angle_site_symmetry_3
_geom_angle
_geom_angle_publ_flag
C11 B1 C4 . . 125.5(4) ?
C11 B1 C1 . . 127.8(4) ?
C4 B1 C1 . . 106.5(4) ?
C1 B2 C31 . . 122.2(4) ?
C1 B2 C41 . . 120.2(4) ?
C31 B2 C41 . . 117.5(4) ?
B2 C1 C2 . . 122.0(4) ?
B2 C1 B1 . . 120.3(4) ?
C2 C1 B1 . . 104.1(4) ?
B2 C1 H1 . . 102.4 ?
C2 C1 H1 . . 102.4 ?
B1 C1 H1 . . 102.4 ?
C3 C2 C1 . . 107.6(4) ?
C3 C2 H2A . . 110.2 ?
C1 C2 H2A . . 110.2 ?
C3 C2 H2B . . 110.2 ?
C1 C2 H2B . . 110.2 ?
H2A C2 H2B . . 108.5 ?
C5 C3 C4 . . 113.9(4) ?
C5 C3 C2 . . 113.2(4) ?
C4 C3 C2 . . 103.5(4) ?
C5 C3 H3 . . 108.7 ?
C4 C3 H3 . . 108.7 ?
C2 C3 H3 . . 108.7 ?
C3 C5 H5A . . 109.5 ?
C3 C5 H5B . . 109.5 ?
H5A C5 H5B . . 109.5 ?
C3 C5 H5C . . 109.5 ?
H5A C5 H5C . . 109.5 ?
H5B C5 H5C . . 109.5 ?
C46 C41 C42 . . 114.7(4) ?
C46 C41 B2 . . 122.3(4) ?
C42 C41 B2 . . 123.0(4) ?
F42 C42 C43 . . 117.3(4) ?
F42 C42 C41 . . 119.5(4) ?
C43 C42 C41 . . 123.2(4) ?
F43 C43 C42 . . 120.4(4) ?
F43 C43 C44 . . 119.8(4) ?
C42 C43 C44 . . 119.8(4) ?
F44 C44 C43 . . 120.2(4) ?
F44 C44 C45 . . 120.5(5) ?
C43 C44 C45 . . 119.3(4) ?
F45 C45 C46 . . 120.8(4) ?
F45 C45 C44 . . 119.8(4) ?
C46 C45 C44 . . 119.4(4) ?
F46 C46 C45 . . 116.5(4) ?
F46 C46 C41 . . 119.9(4) ?
C45 C46 C41 . . 123.6(4) ?
C36 C31 C32 . . 113.6(4) ?
C36 C31 B2 . . 124.5(4) ?
C32 C31 B2 . . 121.8(4) ?
F32 C32 C33 . . 116.3(4) ?
F32 C32 C31 . . 119.9(4) ?
C33 C32 C31 . . 123.9(5) ?
F33 C33 C34 . . 119.1(5) ?
F33 C33 C32 . . 121.7(5) ?
C34 C33 C32 . . 119.2(5) ?
F34 C34 C35 . . 119.8(5) ?
F34 C34 C33 . . 120.1(5) ?
C35 C34 C33 . . 120.0(5) ?
F35 C35 C34 . . 119.6(5) ?
F35 C35 C36 . . 121.2(5) ?
C34 C35 C36 . . 119.2(5) ?
F36 C36 C35 . . 115.6(4) ?
F36 C36 C31 . . 120.3(4) ?
C35 C36 C31 . . 124.1(5) ?
C12 C11 C16 . . 115.0(4) ?
C12 C11 B1 . . 123.1(4) ?
C16 C11 B1 . . 121.8(4) ?
F12 C12 C11 . . 120.1(4) ?
F12 C12 C13 . . 117.1(4) ?
C11 C12 C13 . . 122.8(4) ?
F13 C13 C14 . . 120.7(4) ?
F13 C13 C12 . . 119.3(4) ?
C14 C13 C12 . . 120.0(5) ?
F14 C14 C13 . . 120.3(5) ?
F14 C14 C15 . . 120.1(4) ?
C13 C14 C15 . . 119.6(4) ?
F15 C15 C14 . . 120.2(4) ?
F15 C15 C16 . . 120.7(5) ?
C14 C15 C16 . . 118.9(4) ?
F16 C16 C15 . . 116.8(4) ?
F16 C16 C11 . . 119.5(4) ?
C15 C16 C11 . . 123.7(5) ?
C21 C4 C3 . . 118.3(7) ?
C21A C4 C3 . . 111.0(10) ?
C21 C4 B1 . . 123.7(6) ?
C21A C4 B1 . . 112.3(9) ?
C3 C4 B1 . . 102.2(4) ?
C21 C4 H4 . . 103.4 ?
C3 C4 H4 . . 103.4 ?
B1 C4 H4 . . 103.4 ?
C22 C21 C26 . . 116.2(8) ?
C22 C21 C4 . . 124.3(9) ?
C26 C21 C4 . . 119.6(8) ?
F22 C22 C21 . . 120.2(8) ?
F22 C22 C23 . . 117.7(8) ?
C21 C22 C23 . . 122.1(9) ?
F23 C23 C24 . . 119.6(6) ?
F23 C23 C22 . . 120.1(7) ?
C24 C23 C22 . . 120.3(8) ?
F24 C24 C23 . . 119.9(8) ?
F24 C24 C25 . . 120.7(8) ?
C23 C24 C25 . . 119.4(8) ?
F25 C25 C24 . . 120.1(8) ?
F25 C25 C26 . . 120.4(8) ?
C24 C25 C26 . . 119.5(8) ?
F26 C26 C25 . . 118.0(9) ?
F26 C26 C21 . . 119.4(7) ?
C25 C26 C21 . . 122.6(8) ?
C26A C21A C22A . . 112.6(12) ?
C26A C21A C4 . . 125.8(11) ?
C22A C21A C4 . . 121.5(12) ?
F22A C22A C23A . . 117.7(13) ?
F22A C22A C21A . . 118.0(12) ?
C23A C22A C21A . . 124.2(12) ?
F23A C23A C22A . . 121.0(12) ?
F23A C23A C24A . . 119.0(12) ?
C22A C23A C24A . . 119.7(11) ?
F24A C24A C25A . . 119.7(11) ?
F24A C24A C23A . . 120.9(11) ?
C25A C24A C23A . . 119.3(11) ?
F25A C25A C24A . . 119.2(10) ?
F25A C25A C26A . . 122.8(11) ?
C24A C25A C26A . . 118.0(11) ?
F26A C26A C21A . . 119.3(12) ?
F26A C26A C25A . . 114.6(13) ?
C21A C26A C25A . . 126.1(13) ?

loop_
_geom_torsion_atom_site_label_1
_geom_torsion_atom_site_label_2
_geom_torsion_atom_site_label_3
_geom_torsion_atom_site_label_4
_geom_torsion_site_symmetry_1
_geom_torsion_site_symmetry_2
_geom_torsion_site_symmetry_3
_geom_torsion_site_symmetry_4
_geom_torsion
_geom_torsion_publ_flag
C31 B2 C1 C2 . . . . -151.9(4) ?
C41 B2 C1 C2 . . . . 25.6(7) ?
C31 B2 C1 B1 . . . . 74.0(6) ?
C41 B2 C1 B1 . . . . -108.5(5) ?
C11 B1 C1 B2 . . . . -27.2(7) ?
C4 B1 C1 B2 . . . . 157.1(4) ?
C11 B1 C1 C2 . . . . -168.4(4) ?
C4 B1 C1 C2 . . . . 16.0(5) ?
B2 C1 C2 C3 . . . . -131.1(5) ?
B1 C1 C2 C3 . . . . 9.2(5) ?
C1 C2 C3 C5 . . . . -155.1(4) ?
C1 C2 C3 C4 . . . . -31.2(5) ?
C1 B2 C41 C46 . . . . 44.0(6) ?
C31 B2 C41 C46 . . . . -138.4(5) ?
C1 B2 C41 C42 . . . . -136.7(5) ?
C31 B2 C41 C42 . . . . 40.9(6) ?
C46 C41 C42 F42 . . . . -178.3(4) ?
B2 C41 C42 F42 . . . . 2.3(7) ?
C46 C41 C42 C43 . . . . 0.1(7) ?
B2 C41 C42 C43 . . . . -179.2(5) ?
F42 C42 C43 F43 . . . . -0.6(7) ?
C41 C42 C43 F43 . . . . -179.1(4) ?
F42 C42 C43 C44 . . . . 178.4(4) ?
C41 C42 C43 C44 . . . . -0.1(7) ?
F43 C43 C44 F44 . . . . 0.3(7) ?
C42 C43 C44 F44 . . . . -178.7(4) ?
F43 C43 C44 C45 . . . . 179.5(4) ?
C42 C43 C44 C45 . . . . 0.5(7) ?
F44 C44 C45 F45 . . . . -0.8(7) ?
C43 C44 C45 F45 . . . . 179.9(4) ?
F44 C44 C45 C46 . . . . 178.2(4) ?
C43 C44 C45 C46 . . . . -1.0(7) ?
F45 C45 C46 F46 . . . . -1.2(6) ?
C44 C45 C46 F46 . . . . 179.8(4) ?
F45 C45 C46 C41 . . . . -179.8(4) ?
C44 C45 C46 C41 . . . . 1.2(7) ?
C42 C41 C46 F46 . . . . -179.2(4) ?
B2 C41 C46 F46 . . . . 0.1(7) ?
C42 C41 C46 C45 . . . . -0.7(7) ?
B2 C41 C46 C45 . . . . 178.7(4) ?
C1 B2 C31 C36 . . . . 34.1(7) ?
C41 B2 C31 C36 . . . . -143.4(4) ?
C1 B2 C31 C32 . . . . -150.5(4) ?
C41 B2 C31 C32 . . . . 31.9(6) ?
C36 C31 C32 F32 . . . . -179.0(4) ?
B2 C31 C32 F32 . . . . 5.2(7) ?
C36 C31 C32 C33 . . . . -0.6(7) ?
B2 C31 C32 C33 . . . . -176.4(4) ?
F32 C32 C33 F33 . . . . -1.4(7) ?
C31 C32 C33 F33 . . . . -179.9(5) ?
F32 C32 C33 C34 . . . . -179.4(4) ?
C31 C32 C33 C34 . . . . 2.2(8) ?
F33 C33 C34 F34 . . . . 2.9(7) ?
C32 C33 C34 F34 . . . . -179.1(4) ?
F33 C33 C34 C35 . . . . 179.7(5) ?
C32 C33 C34 C35 . . . . -2.3(7) ?
F34 C34 C35 F35 . . . . -2.5(7) ?
C33 C34 C35 F35 . . . . -179.3(4) ?
F34 C34 C35 C36 . . . . 177.7(4) ?
C33 C34 C35 C36 . . . . 1.0(7) ?
F35 C35 C36 F36 . . . . 0.2(6) ?
C34 C35 C36 F36 . . . . 179.9(4) ?
F35 C35 C36 C31 . . . . -179.1(4) ?
C34 C35 C36 C31 . . . . 0.7(7) ?
C32 C31 C36 F36 . . . . 180.0(4) ?
B2 C31 C36 F36 . . . . -4.4(7) ?
C32 C31 C36 C35 . . . . -0.9(7) ?
B2 C31 C36 C35 . . . . 174.8(4) ?
C4 B1 C11 C12 . . . . -136.2(5) ?
C1 B1 C11 C12 . . . . 49.0(7) ?
C4 B1 C11 C16 . . . . 44.9(7) ?
C1 B1 C11 C16 . . . . -130.0(5) ?
C16 C11 C12 F12 . . . . -177.4(4) ?
B1 C11 C12 F12 . . . . 3.5(7) ?
C16 C11 C12 C13 . . . . 1.4(7) ?
B1 C11 C12 C13 . . . . -177.6(5) ?
F12 C12 C13 F13 . . . . -2.4(6) ?
C11 C12 C13 F13 . . . . 178.7(4) ?
F12 C12 C13 C14 . . . . 179.1(4) ?
C11 C12 C13 C14 . . . . 0.2(7) ?
F13 C13 C14 F14 . . . . -0.7(7) ?
C12 C13 C14 F14 . . . . 177.8(4) ?
F13 C13 C14 C15 . . . . 179.8(4) ?
C12 C13 C14 C15 . . . . -1.7(7) ?
F14 C14 C15 F15 . . . . -2.4(7) ?
C13 C14 C15 F15 . . . . 177.1(4) ?
F14 C14 C15 C16 . . . . -178.0(4) ?
C13 C14 C15 C16 . . . . 1.5(7) ?
F15 C15 C16 F16 . . . . 2.7(7) ?
C14 C15 C16 F16 . . . . 178.2(4) ?
F15 C15 C16 C11 . . . . -175.4(4) ?
C14 C15 C16 C11 . . . . 0.2(8) ?
C12 C11 C16 F16 . . . . -179.6(4) ?
B1 C11 C16 F16 . . . . -0.6(7) ?
C12 C11 C16 C15 . . . . -1.6(7) ?
B1 C11 C16 C15 . . . . 177.5(4) ?
C5 C3 C4 C21 . . . . -57.2(7) ?
C2 C3 C4 C21 . . . . 179.5(6) ?
C5 C3 C4 C21A . . . . -76.7(9) ?
C2 C3 C4 C21A . . . . 160.0(8) ?
C5 C3 C4 B1 . . . . 163.4(4) ?
C2 C3 C4 B1 . . . . 40.0(5) ?
C11 B1 C4 C21 . . . . 12.6(9) ?
C1 B1 C4 C21 . . . . -171.6(7) ?
C11 B1 C4 C21A . . . . 30.2(10) ?
C1 B1 C4 C21A . . . . -154.0(9) ?
C11 B1 C4 C3 . . . . 149.2(5) ?
C1 B1 C4 C3 . . . . -35.0(5) ?
C3 C4 C21 C22 . . . . 110.1(13) ?
B1 C4 C21 C22 . . . . -119.6(12) ?
C3 C4 C21 C26 . . . . -70.2(12) ?
B1 C4 C21 C26 . . . . 60.0(14) ?
C26 C21 C22 F22 . . . . -178.1(10) ?
C4 C21 C22 F22 . . . . 2.(2) ?
C26 C21 C22 C23 . . . . 0.5(19) ?
C4 C21 C22 C23 . . . . -179.8(10) ?
F22 C22 C23 F23 . . . . -1.4(14) ?
C21 C22 C23 F23 . . . . 180.0(10) ?
F22 C22 C23 C24 . . . . 179.8(11) ?
C21 C22 C23 C24 . . . . 1.1(17) ?
F23 C23 C24 F24 . . . . -1.5(17) ?
C22 C23 C24 F24 . . . . 177.3(11) ?
F23 C23 C24 C25 . . . . 179.1(10) ?
C22 C23 C24 C25 . . . . -2.1(18) ?
F24 C24 C25 F25 . . . . 0.9(19) ?
C23 C24 C25 F25 . . . . -179.6(10) ?
F24 C24 C25 C26 . . . . -178.1(11) ?
C23 C24 C25 C26 . . . . 1.4(19) ?
F25 C25 C26 F26 . . . . 0.2(15) ?
C24 C25 C26 F26 . . . . 179.2(11) ?
F25 C25 C26 C21 . . . . -178.6(10) ?
C24 C25 C26 C21 . . . . 0.4(17) ?
C22 C21 C26 F26 . . . . 179.9(10) ?
C4 C21 C26 F26 . . . . 0.2(16) ?
C22 C21 C26 C25 . . . . -1.3(18) ?
C4 C21 C26 C25 . . . . 179.0(10) ?
C3 C4 C21A C26A . . . . -59.(3) ?
B1 C4 C21A C26A . . . . 55.(3) ?
C3 C4 C21A C22A . . . . 119.1(19) ?
B1 C4 C21A C22A . . . . -127.2(18) ?
C26A C21A C22A F22A . . . . 178.4(19) ?
C4 C21A C22A F22A . . . . 0.(3) ?
C26A C21A C22A C23A . . . . 2.(3) ?
C4 C21A C22A C23A . . . . -176.(2) ?
F22A C22A C23A F23A . . . . 7.(4) ?
C21A C22A C23A F23A . . . . -177.(2) ?
F22A C22A C23A C24A . . . . -179.(2) ?
C21A C22A C23A C24A . . . . -3.(4) ?
F23A C23A C24A F24A . . . . -5.(4) ?
C22A C23A C24A F24A . . . . -179.(2) ?
F23A C23A C24A C25A . . . . 177.(2) ?
C22A C23A C24A C25A . . . . 3.(4) ?
F24A C24A C25A F25A . . . . 0.(2) ?
C23A C24A C25A F25A . . . . 178.(2) ?
F24A C24A C25A C26A . . . . 179.5(17) ?
C23A C24A C25A C26A . . . . -3.(3) ?
C22A C21A C26A F26A . . . . 178.(2) ?
C4 C21A C26A F26A . . . . -4.(4) ?
C22A C21A C26A C25A . . . . -2.(3) ?
C4 C21A C26A C25A . . . . 176.4(19) ?
F25A C25A C26A F26A . . . . 2.(3) ?
C24A C25A C26A F26A . . . . -177.9(18) ?
F25A C25A C26A C21A . . . . -178.(2) ?
C24A C25A C26A C21A . . . . 2.(3) ?

_shelx_res_file                  
;

TITL erk8310.res in P2(1)/c
CELL  1.54178  16.4031   6.7783  25.0981   90.000   98.450   90.000
ZERR    4.000   0.0016   0.0006   0.0019    0.000    0.005    0.000
LATT 1
SYMM -X, 1/2+Y, 1/2-Z
SFAC C  H  B  F
UNIT 116  32  8  80
SIZE 0.03 0.07 0.25
TEMP -173.140

ACTA
CONF
OMIT -18 3 5
OMIT 9 1 0
OMIT -3 4 25
OMIT -9 1 20
OMIT -10 4 20
L.S. 20
BOND $H
FMAP 2
PLAN 10

WGHT    0.054300
FVAR       0.39035   0.65315
B1    3    0.759057    0.622075    0.333656    11.00000    0.03242    0.03369 =
         0.03758   -0.00279    0.00758   -0.00657
B2    3    0.718500    0.525259    0.431837    11.00000    0.03778    0.03457 =
         0.03325   -0.00727    0.00687    0.00341
C1    1    0.717419    0.676025    0.384745    11.00000    0.03286    0.03626 =
         0.03311    0.00299    0.00735    0.00175
AFIX  13
H1    2    0.753839    0.783898    0.401823    11.00000   -1.20000
AFIX   0
C2    1    0.637339    0.790910    0.360908    11.00000    0.03931    0.03813 =
         0.03493    0.00154    0.00954    0.00329
AFIX  23
H2A   2    0.588894    0.734716    0.374823    11.00000   -1.20000
H2B   2    0.642358    0.931698    0.371373    11.00000   -1.20000
AFIX   0
C3    1    0.626848    0.770479    0.298403    11.00000    0.04425    0.04044 =
         0.03117   -0.00033    0.00879    0.00453
AFIX  13
H3    2    0.598294    0.642920    0.287916    11.00000   -1.20000
AFIX   0

C5    1    0.577102    0.938021    0.268956    11.00000    0.04736    0.05065 =
         0.03985   -0.00108    0.00067    0.01362
AFIX 137
H5A   2    0.520052    0.931297    0.276173    11.00000   -1.50000
H5B   2    0.577958    0.925650    0.230138    11.00000   -1.50000
H5C   2    0.601320    1.064808    0.281628    11.00000   -1.50000
AFIX   0
C41   1    0.636417    0.416331    0.441248    11.00000    0.03761    0.02767 =
         0.03231    0.00300    0.00696    0.00277
F42   4    0.661131    0.466264    0.535909    11.00000    0.04608    0.04506 =
         0.03828    0.00005    0.00834    0.00052
C42   1    0.613454    0.390396    0.492341    11.00000    0.04034    0.03417 =
         0.03585    0.00195    0.00598    0.00415
F43   4    0.523260    0.275917    0.550942    11.00000    0.05773    0.04413 =
         0.04536    0.01026    0.02476    0.00574
C43   1    0.542614    0.293751    0.500806    11.00000    0.04239    0.03547 =
         0.03653    0.00644    0.01488    0.00207
F44   4    0.421144    0.127132    0.465338    11.00000    0.04502    0.03951 =
         0.06795    0.00858    0.02189   -0.00374
C44   1    0.490544    0.217446    0.457669    11.00000    0.04019    0.03129 =
         0.05261    0.00586    0.01790   -0.00060
F45   4    0.460240    0.163657    0.363922    11.00000    0.04218    0.04959 =
         0.04999   -0.00123    0.00413   -0.00892
C45   1    0.510673    0.237841    0.406335    11.00000    0.03390    0.03304 =
         0.03799    0.00017    0.00475   -0.00017
F46   4    0.598213    0.351294    0.348047    11.00000    0.04284    0.04157 =
         0.03192   -0.00167    0.01091   -0.00450
C46   1    0.581873    0.337064    0.399205    11.00000    0.03322    0.03601 =
         0.04069    0.00420    0.00995    0.00440
C31   1    0.798330    0.481790    0.472650    11.00000    0.03658    0.03356 =
         0.03722    0.00110    0.01283    0.00145
F32   4    0.759409    0.149419    0.483868    11.00000    0.04182    0.03950 =
         0.06804    0.01269    0.00313   -0.00007
C32   1    0.812153    0.298609    0.497695    11.00000    0.03515    0.03989 =
         0.04930    0.00300    0.01391   -0.00151
F33   4    0.890201    0.078296    0.558978    11.00000    0.06459    0.04681 =
         0.06339    0.01686   -0.00426    0.00617
C33   1    0.879468    0.256577    0.536108    11.00000    0.04628    0.03720 =
         0.04847    0.00506    0.00727    0.00436
F34   4    1.001629    0.364820    0.589096    11.00000    0.05124    0.05664 =
         0.04775   -0.00403   -0.00777    0.01416
C34   1    0.935313    0.403240    0.552419    11.00000    0.04156    0.05926 =
         0.03555   -0.00419    0.00402    0.01233
F35   4    0.981103    0.728224    0.545157    11.00000    0.04395    0.04979 =
         0.05354   -0.01206   -0.00378   -0.00263
C35   1    0.925687    0.586117    0.529388    11.00000    0.03545    0.04187 =
         0.04365   -0.01084    0.00827   -0.00011
F36   4    0.853464    0.805328    0.469645    11.00000    0.05283    0.03532 =
         0.04994    0.00335   -0.00336   -0.00615
C36   1    0.858669    0.621534    0.490315    11.00000    0.04010    0.03551 =
         0.03404   -0.00279    0.00893   -0.00370
C11   1    0.832314    0.476462    0.330441    11.00000    0.03954    0.03437 =
         0.03317   -0.00230    0.00667   -0.00046
F12   4    0.770895    0.217225    0.373108    11.00000    0.04359    0.03506 =
         0.04767   -0.00157    0.01226   -0.00118
C12   1    0.834987    0.287923    0.351205    11.00000    0.03561    0.04645 =
         0.03693   -0.00518    0.00715   -0.00488
F13   4    0.900559   -0.020000    0.372042    11.00000    0.05998    0.03679 =
         0.05575   -0.00065    0.00791    0.00886
C13   1    0.901819    0.161678    0.349869    11.00000    0.04258    0.03687 =
         0.04260   -0.00644    0.00507    0.00829
F14   4    1.033762    0.106609    0.327547    11.00000    0.04611    0.06280 =
         0.05307   -0.00527    0.00862    0.02060
C14   1    0.968608    0.223939    0.327379    11.00000    0.03680    0.05224 =
         0.03734   -0.00951    0.00730    0.00901
F15   4    1.034232    0.474856    0.285004    11.00000    0.04070    0.06977 =
         0.04852   -0.00036    0.01733    0.00182
C15   1    0.968244    0.409351    0.304911    11.00000    0.03289    0.05101 =
         0.03693   -0.00455    0.00962    0.00537
F16   4    0.904187    0.711930    0.285691    11.00000    0.04337    0.05087 =
         0.04521    0.00755    0.01430    0.00358
C16   1    0.900818    0.530753    0.306771    11.00000    0.04052    0.03776 =
         0.03637    0.00283    0.00995    0.00167

SIMU 0.02 0.04 0.9 C4 > c26a
SAME c4 c21A f22a c22a f23a c23a f24a c24a f25a c25a f26a c26a
SADI c4 c21 c4 c21a
SADI c22 f22 c23 f23 c24 f24 c25 f25 c26 f26
SADI c21 c22 c22 c23 c23 c24 c24 c25 c25 c26

ISOR 0.01 c11 > c26a

C4    1    0.716976    0.756997    0.286324    11.00000    0.04393    0.04594 =
         0.03259    0.00492    0.00834    0.00211
AFIX  13
H4    2    0.739894    0.890889    0.296298    11.00000   -1.20000
AFIX   0

PART 1 21
C21   1    0.730413    0.734402    0.229684    21.00000    0.03533    0.03988 =
         0.04044    0.00074    0.00946    0.01012
F22   4    0.786789    1.052157    0.223899    21.00000    0.05459    0.03662 =
         0.04662    0.00128    0.01339   -0.01173
C22   1    0.762837    0.877670    0.200691    21.00000    0.03490    0.03127 =
         0.03485   -0.00283    0.00928    0.00219
F23   4    0.806319    0.995719    0.120556    21.00000    0.05689    0.07956 =
         0.04429    0.00801    0.01851   -0.00067
C23   1    0.773972    0.849497    0.147789    21.00000    0.03266    0.05745 =
         0.03741    0.00092    0.01026    0.00235
F24   4    0.759231    0.652651    0.069984    21.00000    0.05556    0.09558 =
         0.03671   -0.00560    0.01533    0.02011
C24   1    0.751209    0.676144    0.122339    21.00000    0.04007    0.06002 =
         0.03393   -0.01015    0.01119    0.01418
F25   4    0.697472    0.356154    0.125710    21.00000    0.07625    0.05221 =
         0.05584   -0.02315    0.00096    0.00535
C25   1    0.719806    0.528595    0.150185    21.00000    0.05000    0.04820 =
         0.04874   -0.00583    0.00582    0.00737
F26   4    0.677775    0.409974    0.229387    21.00000    0.06469    0.03133 =
         0.04937   -0.00153    0.00721   -0.00127
C26   1    0.710009    0.558625    0.203137    21.00000    0.04179    0.03900 =
         0.03622    0.00728    0.01097    0.00382
PART 2 -21
C21A  1    0.719832    0.664410    0.230539   -21.00000    0.03131    0.04214 =
         0.02614    0.00711    0.01123    0.00715
F22A  4    0.778863    0.952080    0.200735   -21.00000    0.04474    0.04011 =
         0.07092    0.01948    0.01055   -0.01099
C22A  1    0.751004    0.767793    0.189899   -21.00000    0.03591    0.03363 =
         0.03971    0.00854    0.00752    0.00296
F23A  4    0.785616    0.801442    0.101660   -21.00000    0.07081    0.07975 =
         0.04357    0.02259    0.03195    0.01601
C23A  1    0.750797    0.697376    0.138342   -21.00000    0.05771    0.06369 =
         0.04518    0.00740    0.01891    0.00842
F24A  4    0.721929    0.435094    0.074570   -21.00000    0.07043    0.09183 =
         0.02753   -0.00558    0.01722    0.03370
C24A  1    0.721772    0.509979    0.125307   -21.00000    0.05076    0.06007 =
         0.04543    0.00441   -0.00064    0.01700
F25A  4    0.658461    0.218081    0.149810   -21.00000    0.05440    0.04775 =
         0.04248   -0.01594   -0.00119    0.01278
C25A  1    0.689733    0.399473    0.163356   -21.00000    0.04709    0.04171 =
         0.03366   -0.00496    0.00838    0.01211
F26A  4    0.660999    0.358886    0.250141   -21.00000    0.05526    0.03250 =
         0.03443    0.00156    0.01019   -0.00306
C26A  1    0.691244    0.479448    0.214248   -21.00000    0.03009    0.03280 =
         0.02709    0.00269    0.00975    0.00145
PART 0

HKLF 4

REM  erk8310.res in P2(1)/c
REM R1 =  0.0595 for    2616 Fo > 4sig(Fo)  and  0.1257 for all    4950 data
REM    561 parameters refined using    368 restraints

END

WGHT      0.0543      0.0000

REM Highest difference peak  0.295,  deepest hole -0.292,  1-sigma level  0.068
Q1    1   1.0555 -0.0406  0.2946  11.00000  0.05    0.29
Q2    1   0.8201  0.9853  0.4792  11.00000  0.05    0.27
Q3    1   0.6507  0.9793  0.2284  11.00000  0.05    0.26
Q4    1   0.5000  0.0000  0.5000  10.50000  0.05    0.26
Q5    1   1.0508  0.7950  0.2913  11.00000  0.05    0.25
Q6    1   0.6780 -0.0429  0.4680  11.00000  0.05    0.25
Q7    1   1.0228  0.2522  0.5725  11.00000  0.05    0.24
Q8    1   1.0419  0.3070  0.3601  11.00000  0.05    0.24
Q9    1   0.6137  0.1652  0.4892  11.00000  0.05    0.24
Q10   1   1.0942  0.2068  0.3654  11.00000  0.05    0.23
;
_shelx_res_checksum              51921
####################################################################### 
# 
# This file contains crystal structure data downloaded from the 
# Cambridge Structural Database (CSD) hosted by the Cambridge 
# Crystallographic Data Centre (CCDC).
# 
# Full information about CCDC data access policies and citation 
# guidelines are available at http://www.ccdc.cam.ac.uk/access/V1 
# 
# Audit and citation data items may have been added by the CCDC. 
# Please retain this information to preserve the provenance of 
# this file and to allow appropriate attribution of the data. 
# 
#######################################################################

data_erk8290
_database_code_depnum_ccdc_archive 'CCDC 1487580'
_audit_update_record             
;
2016-08-01 deposited with the CCDC.
2016-09-16 downloaded from the CCDC.
;

_chemical_name_systematic        ?
_chemical_name_common            ?
_chemical_formula_moiety         ?
_chemical_formula_sum            'C29 H8 B2 F20'
_chemical_formula_iupac          ?
_chemical_formula_weight         757.97

_chemical_melting_point          ?

_space_group_crystal_system      monoclinic
_space_group_name_H-M_alt        'P 1 21/c 1'
_space_group_name_Hall           '-P 2ybc'
loop_
_space_group_symop_operation_xyz
'x, y, z'
'-x, y+1/2, -z+1/2'
'-x, -y, -z'
'x, -y-1/2, z-1/2'

_cell_length_a                   10.7742(5)
_cell_length_b                   9.7124(4)
_cell_length_c                   26.4759(11)
_cell_angle_alpha                90
_cell_angle_beta                 97.3470(10)
_cell_angle_gamma                90
_cell_volume                     2747.8(2)
_cell_formula_units_Z            4
_cell_measurement_reflns_used    9489
_cell_measurement_theta_min      2.6069
_cell_measurement_theta_max      27.5631
_cell_measurement_temperature    100.(2)

_exptl_crystal_description       prism
_exptl_crystal_colour            colourless
_exptl_crystal_size_max          0.344
_exptl_crystal_size_mid          0.196
_exptl_crystal_size_min          0.110
_exptl_crystal_density_diffrn    1.832
_exptl_crystal_density_meas      ?
_exptl_crystal_density_method    'not measured'
_exptl_crystal_F_000             1488

_exptl_absorpt_coefficient_mu    0.201
_exptl_absorpt_correction_type   multi-scan
_exptl_absorpt_process_details   
;
Bruker AXS (2014). SADABS, Version 2014/2, Bruker AXS Inc., Madison, Wisconsin,
USA.
;
_exptl_absorpt_correction_T_min  0.93
_exptl_absorpt_correction_T_max  0.98

_exptl_special_details           
;
;

_diffrn_ambient_temperature      100.(2)

_diffrn_source                   'Mo ImS'
_diffrn_source_type              'micro focus tube'

_diffrn_radiation_type           'Mo K\a'
_diffrn_radiation_wavelength     0.71073
_diffrn_radiation_monochromator  'MX mirror'

_diffrn_measurement_device_type  'Bruker D8 Venture PHOTON 100 CMOS'
_diffrn_measurement_method       'omega and phi scans'

_diffrn_detector_area_resol_mean 10.4167

_diffrn_reflns_number            58235
_diffrn_reflns_av_R_equivalents  0.0372
_diffrn_reflns_av_unetI/netI     0.0214
_diffrn_reflns_theta_min         2.24
_diffrn_reflns_theta_max         27.58
_diffrn_reflns_theta_full        27.58
_diffrn_measured_fraction_theta_max 0.996
_diffrn_measured_fraction_theta_full 0.996
_diffrn_reflns_limit_h_min       -14
_diffrn_reflns_limit_h_max       14
_diffrn_reflns_limit_k_min       -12
_diffrn_reflns_limit_k_max       12
_diffrn_reflns_limit_l_min       -34
_diffrn_reflns_limit_l_max       34

_refine_special_details          
;
Reflections were merged by SHELXL according to the crystal
class for the calculation of statistics and refinement.

_reflns_Friedel_fraction is defined as the number of unique
Friedel pairs measured divided by the number that would be
possible theoretically, ignoring centric projections and
systematic absences.
;

_reflns_number_total             6337
_reflns_number_gt                5229
_reflns_threshold_expression     'I > 2\s(I)'

_refine_ls_structure_factor_coef Fsqd
_refine_ls_matrix_type           full
_refine_ls_R_factor_all          0.0493
_refine_ls_R_factor_gt           0.0359
_refine_ls_wR_factor_gt          0.0817
_refine_ls_wR_factor_ref         0.0885
_refine_ls_goodness_of_fit_ref   1.044
_refine_ls_restrained_S_all      1.044
_refine_ls_number_reflns         6337
_refine_ls_number_parameters     461
_refine_ls_number_restraints     0
_refine_ls_number_constraints    ?
_refine_ls_hydrogen_treatment    constr
_refine_ls_weighting_scheme      calc
_refine_ls_weighting_details     
'w=1/[\s^2^(Fo^2^)+(0.0367P)^2^+2.0281P] where P=(Fo^2^+2Fc^2^)/3'

_atom_sites_solution_hydrogens   geom
_atom_sites_solution_primary     ?
_atom_sites_solution_secondary   ?

_refine_ls_shift/su_max          0.001
_refine_ls_shift/su_mean         0.000
_refine_diff_density_max         0.293
_refine_diff_density_min         -0.245
_refine_ls_extinction_method     none
_refine_ls_extinction_coef       ?

loop_
_atom_type_symbol
_atom_type_description
_atom_type_scat_dispersion_real
_atom_type_scat_dispersion_imag
_atom_type_scat_source
C C 0.0033 0.0016 'International Tables Vol C Tables 4.2.6.8 and 6.1.1.4'
H H 0.0000 0.0000 'International Tables Vol C Tables 4.2.6.8 and 6.1.1.4'
B B 0.0013 0.0007 'International Tables Vol C Tables 4.2.6.8 and 6.1.1.4'
F F 0.0171 0.0103 'International Tables Vol C Tables 4.2.6.8 and 6.1.1.4'

_computing_data_collection       
;
APEX2 v.2014.1-1 (Bruker AXS Inc., 2014)

;
_computing_cell_refinement       'SAINT V8.34A (Bruker AXS Inc., 2013)'
_computing_data_reduction        'SAINT V8.34A (Bruker AXS Inc., 2013)'
_computing_structure_solution    'SHELXL-2014 (Sheldrick, 2014)'
_computing_structure_refinement  'SHELXL-2014 (Sheldrick, 2014)'
_computing_molecular_graphics    'XP (Sheldrick, 2014)'
_computing_publication_material  'SHELXL-2014 (Sheldrick, 2014)'

loop_
_atom_site_type_symbol
_atom_site_label
_atom_site_fract_x
_atom_site_fract_y
_atom_site_fract_z
_atom_site_U_iso_or_equiv
_atom_site_adp_type
_atom_site_calc_flag
_atom_site_refinement_flags_adp
_atom_site_refinement_flags_occupancy
_atom_site_refinement_flags_posn
_atom_site_occupancy
_atom_site_disorder_assembly
_atom_site_disorder_group
B B1 0.23933(16) 0.64290(16) 0.60236(6) 0.0135(3) Uani d . . . 1 . .
C C1 0.16273(14) 0.64234(15) 0.64979(6) 0.0139(3) Uani d . . . 1 . .
H H1 0.1804 0.7324 0.6675 0.017 Uiso calc U . R 1 . .
B B2 0.20385(15) 0.52943(17) 0.68942(6) 0.0135(3) Uani d . . . 1 . .
C C2 0.02535(14) 0.64972(16) 0.62388(6) 0.0152(3) Uani d . . . 1 . .
H H2A -0.0072 0.5561 0.6154 0.018 Uiso calc U . R 1 . .
H H2B -0.0284 0.6939 0.6469 0.018 Uiso calc U . R 1 . .
C C3 0.02666(13) 0.73518(15) 0.57545(5) 0.0141(3) Uani d . . . 1 . .
H H3 0.0381 0.8341 0.5854 0.017 Uiso calc U . R 1 . .
C C4 0.14667(13) 0.68560(15) 0.55380(5) 0.0127(3) Uani d . . . 1 . .
H H4 0.1241 0.5996 0.534 0.015 Uiso calc U . R 1 . .
C C5 -0.09251(14) 0.72267(18) 0.53803(6) 0.0204(3) Uani d . . . 1 . .
H H5A -0.1039 0.6267 0.5269 0.031 Uiso calc U . R 1 . .
H H5B -0.086 0.7814 0.5084 0.031 Uiso calc U . R 1 . .
H H5C -0.1644 0.7518 0.5547 0.031 Uiso calc U . R 1 . .
C C11 0.38102(14) 0.60464(15) 0.60153(6) 0.0149(3) Uani d . . . 1 . .
C C12 0.41801(14) 0.50822(16) 0.56769(6) 0.0155(3) Uani d . . . 1 . .
F F12 0.33229(8) 0.44787(9) 0.53331(3) 0.01866(19) Uani d . . . 1 . .
C C13 0.54097(15) 0.46793(16) 0.56780(6) 0.0194(3) Uani d . . . 1 . .
F F13 0.57101(9) 0.36886(10) 0.53626(4) 0.0260(2) Uani d . . . 1 . .
C C14 0.63305(14) 0.52929(18) 0.60131(7) 0.0232(4) Uani d . . . 1 . .
F F14 0.75238(9) 0.49088(12) 0.60170(5) 0.0349(3) Uani d . . . 1 . .
C C15 0.60156(15) 0.62812(18) 0.63465(7) 0.0232(4) Uani d . . . 1 . .
F F15 0.69069(9) 0.68774(12) 0.66749(4) 0.0358(3) Uani d . . . 1 . .
C C16 0.47737(14) 0.66243(16) 0.63479(6) 0.0175(3) Uani d . . . 1 . .
F F16 0.45019(9) 0.75736(10) 0.66875(4) 0.0245(2) Uani d . . . 1 . .
C C21 0.19698(14) 0.78629(15) 0.51800(6) 0.0147(3) Uani d . . . 1 . .
C C22 0.16400(14) 0.78308(16) 0.46549(6) 0.0175(3) Uani d . . . 1 . .
F F22 0.08593(9) 0.68464(10) 0.44467(3) 0.0227(2) Uani d . . . 1 . .
C C23 0.20914(15) 0.87776(19) 0.43341(6) 0.0225(4) Uani d . . . 1 . .
F F23 0.17263(10) 0.87256(12) 0.38299(4) 0.0326(3) Uani d . . . 1 . .
C C24 0.29097(16) 0.97837(18) 0.45311(7) 0.0256(4) Uani d . . . 1 . .
F F24 0.33731(10) 1.06884(12) 0.42208(4) 0.0373(3) Uani d . . . 1 . .
C C25 0.32494(15) 0.98667(17) 0.50510(7) 0.0229(4) Uani d . . . 1 . .
F F25 0.40345(10) 1.08548(11) 0.52469(4) 0.0336(3) Uani d . . . 1 . .
C C26 0.27697(15) 0.89174(16) 0.53621(6) 0.0173(3) Uani d . . . 1 . .
F F26 0.31094(9) 0.90244(9) 0.58697(3) 0.0220(2) Uani d . . . 1 . .
C C31 0.30913(14) 0.55988(15) 0.73561(6) 0.0152(3) Uani d . . . 1 . .
C C32 0.42461(15) 0.49504(16) 0.73897(6) 0.0191(3) Uani d . . . 1 . .
F F32 0.44551(9) 0.40343(10) 0.70257(4) 0.0275(2) Uani d . . . 1 . .
C C33 0.52228(15) 0.52300(17) 0.77657(7) 0.0234(4) Uani d . . . 1 . .
F F33 0.63493(9) 0.46409(11) 0.77599(5) 0.0354(3) Uani d . . . 1 . .
C C34 0.50231(16) 0.61429(18) 0.81439(6) 0.0243(4) Uani d . . . 1 . .
F F34 0.59490(10) 0.64261(12) 0.85182(4) 0.0370(3) Uani d . . . 1 . .
C C35 0.38843(16) 0.67884(17) 0.81352(6) 0.0215(3) Uani d . . . 1 . .
F F35 0.37115(10) 0.76830(12) 0.85025(4) 0.0337(3) Uani d . . . 1 . .
C C36 0.29512(14) 0.65355(16) 0.77373(6) 0.0166(3) Uani d . . . 1 . .
F F36 0.18584(9) 0.72141(10) 0.77318(4) 0.0238(2) Uani d . . . 1 . .
C C41 0.15536(13) 0.37627(15) 0.68463(6) 0.0136(3) Uani d . . . 1 . .
C C42 0.14342(13) 0.30523(15) 0.63873(5) 0.0133(3) Uani d . . . 1 . .
F F42 0.16839(9) 0.37004(9) 0.59609(3) 0.01796(19) Uani d . . . 1 . .
C C43 0.11296(14) 0.16758(16) 0.63449(6) 0.0149(3) Uani d . . . 1 . .
F F43 0.10478(9) 0.10303(9) 0.58933(3) 0.0198(2) Uani d . . . 1 . .
C C44 0.08981(14) 0.09599(15) 0.67711(6) 0.0161(3) Uani d . . . 1 . .
F F44 0.05938(9) -0.03705(9) 0.67366(4) 0.0227(2) Uani d . . . 1 . .
C C45 0.09735(14) 0.16200(16) 0.72364(6) 0.0156(3) Uani d . . . 1 . .
F F45 0.07204(9) 0.09245(10) 0.76475(3) 0.0224(2) Uani d . . . 1 . .
C C46 0.13056(14) 0.29958(15) 0.72672(5) 0.0143(3) Uani d . . . 1 . .
F F46 0.13651(9) 0.36042(9) 0.77253(3) 0.0189(2) Uani d . . . 1 . .

loop_
_atom_site_aniso_label
_atom_site_aniso_U_11
_atom_site_aniso_U_22
_atom_site_aniso_U_33
_atom_site_aniso_U_12
_atom_site_aniso_U_13
_atom_site_aniso_U_23
B1 0.0152(8) 0.0079(7) 0.0169(8) -0.0015(6) -0.0006(6) -0.0028(6)
C1 0.0142(7) 0.0122(7) 0.0148(7) -0.0002(5) 0.0001(6) -0.0025(6)
B2 0.0129(8) 0.0149(8) 0.0132(8) 0.0014(6) 0.0037(6) -0.0029(6)
C2 0.0138(7) 0.0157(7) 0.0159(7) 0.0009(6) 0.0007(6) 0.0000(6)
C3 0.0131(7) 0.0134(7) 0.0158(7) 0.0014(5) 0.0015(6) -0.0006(6)
C4 0.0130(7) 0.0119(7) 0.0131(7) 0.0003(5) 0.0011(5) -0.0011(5)
C5 0.0142(7) 0.0262(8) 0.0200(8) 0.0032(6) -0.0010(6) 0.0030(7)
C11 0.0137(7) 0.0145(7) 0.0161(7) -0.0002(6) 0.0005(6) 0.0040(6)
C12 0.0143(7) 0.0165(7) 0.0156(7) -0.0009(6) 0.0011(6) 0.0045(6)
F12 0.0175(4) 0.0209(5) 0.0173(4) -0.0010(4) 0.0011(3) -0.0038(4)
C13 0.0180(8) 0.0187(8) 0.0229(8) 0.0033(6) 0.0077(6) 0.0059(6)
F13 0.0243(5) 0.0264(5) 0.0297(5) 0.0083(4) 0.0122(4) 0.0026(4)
C14 0.0105(7) 0.0262(9) 0.0333(9) 0.0026(6) 0.0039(7) 0.0101(7)
F14 0.0110(5) 0.0406(6) 0.0534(7) 0.0044(4) 0.0051(5) 0.0090(5)
C15 0.0137(8) 0.0251(9) 0.0286(9) -0.0063(6) -0.0063(6) 0.0066(7)
F15 0.0168(5) 0.0404(6) 0.0461(7) -0.0086(4) -0.0116(4) -0.0015(5)
C16 0.0171(8) 0.0157(7) 0.0190(8) -0.0017(6) -0.0004(6) 0.0018(6)
F16 0.0237(5) 0.0231(5) 0.0250(5) -0.0040(4) -0.0030(4) -0.0067(4)
C21 0.0120(7) 0.0149(7) 0.0175(7) 0.0040(6) 0.0026(5) 0.0012(6)
C22 0.0131(7) 0.0211(8) 0.0184(7) 0.0045(6) 0.0021(6) -0.0002(6)
F22 0.0220(5) 0.0275(5) 0.0173(5) 0.0015(4) -0.0023(4) -0.0046(4)
C23 0.0188(8) 0.0326(9) 0.0167(8) 0.0108(7) 0.0052(6) 0.0060(7)
F23 0.0296(6) 0.0529(7) 0.0161(5) 0.0102(5) 0.0061(4) 0.0100(5)
C24 0.0201(8) 0.0276(9) 0.0313(9) 0.0065(7) 0.0121(7) 0.0139(7)
F24 0.0331(6) 0.0382(6) 0.0439(7) 0.0036(5) 0.0176(5) 0.0234(5)
C25 0.0165(8) 0.0173(8) 0.0353(10) -0.0003(6) 0.0043(7) 0.0025(7)
F25 0.0298(6) 0.0219(5) 0.0492(7) -0.0095(4) 0.0055(5) 0.0047(5)
C26 0.0168(7) 0.0166(7) 0.0185(7) 0.0026(6) 0.0017(6) 0.0014(6)
F26 0.0252(5) 0.0181(5) 0.0212(5) -0.0031(4) -0.0027(4) -0.0022(4)
C31 0.0168(7) 0.0123(7) 0.0161(7) -0.0018(6) 0.0002(6) 0.0022(6)
C32 0.0204(8) 0.0129(7) 0.0234(8) 0.0005(6) 0.0007(6) 0.0025(6)
F32 0.0251(5) 0.0209(5) 0.0367(6) 0.0076(4) 0.0053(4) -0.0044(4)
C33 0.0147(8) 0.0194(8) 0.0347(10) -0.0010(6) -0.0025(7) 0.0125(7)
F33 0.0144(5) 0.0301(6) 0.0591(7) 0.0027(4) -0.0044(5) 0.0141(5)
C34 0.0212(8) 0.0264(9) 0.0222(8) -0.0132(7) -0.0096(7) 0.0098(7)
F34 0.0303(6) 0.0421(6) 0.0326(6) -0.0182(5) -0.0189(5) 0.0106(5)
C35 0.0274(9) 0.0221(8) 0.0148(7) -0.0120(7) 0.0020(6) -0.0017(6)
F35 0.0389(6) 0.0409(6) 0.0211(5) -0.0183(5) 0.0035(4) -0.0148(5)
C36 0.0161(7) 0.0169(7) 0.0167(7) -0.0029(6) 0.0014(6) 0.0005(6)
F36 0.0187(5) 0.0264(5) 0.0265(5) 0.0011(4) 0.0033(4) -0.0104(4)
C41 0.0114(7) 0.0139(7) 0.0149(7) 0.0016(5) -0.0003(5) -0.0005(6)
C42 0.0120(7) 0.0156(7) 0.0122(7) 0.0006(5) 0.0014(5) 0.0022(6)
F42 0.0247(5) 0.0171(4) 0.0124(4) -0.0039(4) 0.0038(4) 0.0004(3)
C43 0.0150(7) 0.0163(7) 0.0134(7) 0.0006(6) 0.0010(6) -0.0037(6)
F43 0.0283(5) 0.0158(4) 0.0155(4) -0.0019(4) 0.0038(4) -0.0053(4)
C44 0.0152(7) 0.0107(7) 0.0221(8) -0.0012(6) 0.0014(6) -0.0013(6)
F44 0.0324(5) 0.0119(4) 0.0240(5) -0.0048(4) 0.0046(4) -0.0006(4)
C45 0.0162(7) 0.0166(7) 0.0140(7) 0.0012(6) 0.0022(6) 0.0043(6)
F45 0.0317(5) 0.0197(5) 0.0164(5) -0.0033(4) 0.0050(4) 0.0048(4)
C46 0.0138(7) 0.0163(7) 0.0124(7) 0.0022(6) 0.0001(5) -0.0018(6)
F46 0.0265(5) 0.0189(4) 0.0114(4) -0.0001(4) 0.0024(4) -0.0026(3)

_geom_special_details            
;
All esds (except the esd in the dihedral angle between two l.s. planes)
are estimated using the full covariance matrix.  The cell esds are taken
into account individually in the estimation of esds in distances, angles
and torsion angles; correlations between esds in cell parameters are only
used when they are defined by crystal symmetry.  An approximate (isotropic)
treatment of cell esds is used for estimating esds involving l.s. planes.
;

loop_
_geom_bond_atom_site_label_1
_geom_bond_atom_site_label_2
_geom_bond_site_symmetry_2
_geom_bond_distance
_geom_bond_publ_flag
B1 C11 . 1.574(2) ?
B1 C4 . 1.579(2) ?
B1 C1 . 1.588(2) ?
C1 B2 . 1.543(2) ?
C1 C2 . 1.551(2) ?
C1 H1 . 1.0 ?
B2 C41 . 1.576(2) ?
B2 C31 . 1.586(2) ?
C2 C3 . 1.529(2) ?
C2 H2A . 0.99 ?
C2 H2B . 0.99 ?
C3 C5 . 1.523(2) ?
C3 C4 . 1.556(2) ?
C3 H3 . 1.0 ?
C4 C21 . 1.510(2) ?
C4 H4 . 1.0 ?
C5 H5A . 0.98 ?
C5 H5B . 0.98 ?
C5 H5C . 0.98 ?
C11 C12 . 1.389(2) ?
C11 C16 . 1.391(2) ?
C12 F12 . 1.3455(17) ?
C12 C13 . 1.381(2) ?
C13 F13 . 1.3406(19) ?
C13 C14 . 1.379(2) ?
C14 F14 . 1.3376(18) ?
C14 C15 . 1.375(3) ?
C15 F15 . 1.3417(19) ?
C15 C16 . 1.379(2) ?
C16 F16 . 1.3459(19) ?
C21 C26 . 1.385(2) ?
C21 C22 . 1.390(2) ?
C22 F22 . 1.3442(19) ?
C22 C23 . 1.382(2) ?
C23 F23 . 1.3436(19) ?
C23 C24 . 1.374(3) ?
C24 F24 . 1.3422(19) ?
C24 C25 . 1.381(3) ?
C25 F25 . 1.3391(19) ?
C25 C26 . 1.380(2) ?
C26 F26 . 1.3510(18) ?
C31 C36 . 1.381(2) ?
C31 C32 . 1.387(2) ?
C32 F32 . 1.3516(19) ?
C32 C33 . 1.380(2) ?
C33 F33 . 1.344(2) ?
C33 C34 . 1.375(3) ?
C34 F34 . 1.3416(18) ?
C34 C35 . 1.375(3) ?
C35 F35 . 1.3347(19) ?
C35 C36 . 1.382(2) ?
C36 F36 . 1.3477(18) ?
C41 C42 . 1.389(2) ?
C41 C46 . 1.394(2) ?
C42 F42 . 1.3492(17) ?
C42 C43 . 1.378(2) ?
C43 F43 . 1.3430(17) ?
C43 C44 . 1.375(2) ?
C44 F44 . 1.3333(17) ?
C44 C45 . 1.382(2) ?
C45 F45 . 1.3385(17) ?
C45 C46 . 1.383(2) ?
C46 F46 . 1.3433(17) ?

loop_
_geom_angle_atom_site_label_1
_geom_angle_atom_site_label_2
_geom_angle_atom_site_label_3
_geom_angle_site_symmetry_1
_geom_angle_site_symmetry_3
_geom_angle
_geom_angle_publ_flag
C11 B1 C4 . . 124.32(13) ?
C11 B1 C1 . . 127.83(13) ?
C4 B1 C1 . . 107.83(12) ?
B2 C1 C2 . . 120.54(13) ?
B2 C1 B1 . . 114.01(12) ?
C2 C1 B1 . . 102.31(12) ?
B2 C1 H1 . . 106.3 ?
C2 C1 H1 . . 106.3 ?
B1 C1 H1 . . 106.3 ?
C1 B2 C41 . . 123.55(13) ?
C1 B2 C31 . . 120.45(13) ?
C41 B2 C31 . . 115.78(13) ?
C3 C2 C1 . . 106.57(12) ?
C3 C2 H2A . . 110.4 ?
C1 C2 H2A . . 110.4 ?
C3 C2 H2B . . 110.4 ?
C1 C2 H2B . . 110.4 ?
H2A C2 H2B . . 108.6 ?
C5 C3 C2 . . 113.88(13) ?
C5 C3 C4 . . 114.00(12) ?
C2 C3 C4 . . 103.78(11) ?
C5 C3 H3 . . 108.3 ?
C2 C3 H3 . . 108.3 ?
C4 C3 H3 . . 108.3 ?
C21 C4 C3 . . 114.37(12) ?
C21 C4 B1 . . 116.17(12) ?
C3 C4 B1 . . 104.47(12) ?
C21 C4 H4 . . 107.1 ?
C3 C4 H4 . . 107.1 ?
B1 C4 H4 . . 107.1 ?
C3 C5 H5A . . 109.5 ?
C3 C5 H5B . . 109.5 ?
H5A C5 H5B . . 109.5 ?
C3 C5 H5C . . 109.5 ?
H5A C5 H5C . . 109.5 ?
H5B C5 H5C . . 109.5 ?
C12 C11 C16 . . 115.33(14) ?
C12 C11 B1 . . 121.80(13) ?
C16 C11 B1 . . 122.86(14) ?
F12 C12 C13 . . 116.95(14) ?
F12 C12 C11 . . 120.08(13) ?
C13 C12 C11 . . 122.95(14) ?
F13 C13 C14 . . 119.99(14) ?
F13 C13 C12 . . 120.67(15) ?
C14 C13 C12 . . 119.33(15) ?
F14 C14 C15 . . 120.36(15) ?
F14 C14 C13 . . 119.75(16) ?
C15 C14 C13 . . 119.89(15) ?
F15 C15 C14 . . 120.15(15) ?
F15 C15 C16 . . 120.54(16) ?
C14 C15 C16 . . 119.29(15) ?
F16 C16 C15 . . 117.47(14) ?
F16 C16 C11 . . 119.40(14) ?
C15 C16 C11 . . 123.13(15) ?
C26 C21 C22 . . 115.64(14) ?
C26 C21 C4 . . 121.18(13) ?
C22 C21 C4 . . 123.14(14) ?
F22 C22 C23 . . 118.19(14) ?
F22 C22 C21 . . 119.50(14) ?
C23 C22 C21 . . 122.31(15) ?
F23 C23 C24 . . 119.75(15) ?
F23 C23 C22 . . 120.29(16) ?
C24 C23 C22 . . 119.96(15) ?
F24 C24 C23 . . 120.28(16) ?
F24 C24 C25 . . 120.01(17) ?
C23 C24 C25 . . 119.71(15) ?
F25 C25 C26 . . 120.93(16) ?
F25 C25 C24 . . 120.11(15) ?
C26 C25 C24 . . 118.96(16) ?
F26 C26 C25 . . 117.89(14) ?
F26 C26 C21 . . 118.72(14) ?
C25 C26 C21 . . 123.38(15) ?
C36 C31 C32 . . 115.67(14) ?
C36 C31 B2 . . 123.50(14) ?
C32 C31 B2 . . 120.80(14) ?
F32 C32 C33 . . 117.56(15) ?
F32 C32 C31 . . 118.88(14) ?
C33 C32 C31 . . 123.50(15) ?
F33 C33 C34 . . 120.57(15) ?
F33 C33 C32 . . 120.98(16) ?
C34 C33 C32 . . 118.45(15) ?
F34 C34 C33 . . 119.96(16) ?
F34 C34 C35 . . 119.76(16) ?
C33 C34 C35 . . 120.27(14) ?
F35 C35 C34 . . 119.46(14) ?
F35 C35 C36 . . 121.02(16) ?
C34 C35 C36 . . 119.48(15) ?
F36 C36 C31 . . 119.41(13) ?
F36 C36 C35 . . 118.08(14) ?
C31 C36 C35 . . 122.49(15) ?
C42 C41 C46 . . 115.35(13) ?
C42 C41 B2 . . 122.12(13) ?
C46 C41 B2 . . 122.36(13) ?
F42 C42 C43 . . 117.09(13) ?
F42 C42 C41 . . 119.62(13) ?
C43 C42 C41 . . 123.21(14) ?
F43 C43 C44 . . 119.77(13) ?
F43 C43 C42 . . 120.89(13) ?
C44 C43 C42 . . 119.34(14) ?
F44 C44 C43 . . 120.17(14) ?
F44 C44 C45 . . 119.78(14) ?
C43 C44 C45 . . 120.05(14) ?
F45 C45 C44 . . 119.73(13) ?
F45 C45 C46 . . 121.18(14) ?
C44 C45 C46 . . 119.09(14) ?
F46 C46 C45 . . 117.41(13) ?
F46 C46 C41 . . 119.65(13) ?
C45 C46 C41 . . 122.93(14) ?

loop_
_geom_torsion_atom_site_label_1
_geom_torsion_atom_site_label_2
_geom_torsion_atom_site_label_3
_geom_torsion_atom_site_label_4
_geom_torsion_site_symmetry_1
_geom_torsion_site_symmetry_2
_geom_torsion_site_symmetry_3
_geom_torsion_site_symmetry_4
_geom_torsion
_geom_torsion_publ_flag
C11 B1 C1 B2 . . . . -33.4(2) ?
C4 B1 C1 B2 . . . . 145.01(13) ?
C11 B1 C1 C2 . . . . -165.20(14) ?
C4 B1 C1 C2 . . . . 13.20(15) ?
C2 C1 B2 C41 . . . . 38.7(2) ?
B1 C1 B2 C41 . . . . -83.60(17) ?
C2 C1 B2 C31 . . . . -147.00(14) ?
B1 C1 B2 C31 . . . . 90.73(16) ?
B2 C1 C2 C3 . . . . -160.57(13) ?
B1 C1 C2 C3 . . . . -32.81(14) ?
C1 C2 C3 C5 . . . . 164.80(12) ?
C1 C2 C3 C4 . . . . 40.29(14) ?
C5 C3 C4 C21 . . . . 77.21(16) ?
C2 C3 C4 C21 . . . . -158.35(12) ?
C5 C3 C4 B1 . . . . -154.70(13) ?
C2 C3 C4 B1 . . . . -30.26(14) ?
C11 B1 C4 C21 . . . . -44.2(2) ?
C1 B1 C4 C21 . . . . 137.30(13) ?
C11 B1 C4 C3 . . . . -171.22(13) ?
C1 B1 C4 C3 . . . . 10.31(15) ?
C4 B1 C11 C12 . . . . -51.0(2) ?
C1 B1 C11 C12 . . . . 127.14(16) ?
C4 B1 C11 C16 . . . . 130.07(16) ?
C1 B1 C11 C16 . . . . -51.8(2) ?
C16 C11 C12 F12 . . . . -178.87(13) ?
B1 C11 C12 F12 . . . . 2.1(2) ?
C16 C11 C12 C13 . . . . 2.2(2) ?
B1 C11 C12 C13 . . . . -176.78(14) ?
F12 C12 C13 F13 . . . . -2.7(2) ?
C11 C12 C13 F13 . . . . 176.24(14) ?
F12 C12 C13 C14 . . . . 178.21(14) ?
C11 C12 C13 C14 . . . . -2.8(2) ?
F13 C13 C14 F14 . . . . 0.9(2) ?
C12 C13 C14 F14 . . . . 179.97(14) ?
F13 C13 C14 C15 . . . . -178.14(14) ?
C12 C13 C14 C15 . . . . 0.9(2) ?
F14 C14 C15 F15 . . . . 0.7(2) ?
C13 C14 C15 F15 . . . . 179.70(15) ?
F14 C14 C15 C16 . . . . -177.66(15) ?
C13 C14 C15 C16 . . . . 1.4(2) ?
F15 C15 C16 F16 . . . . 0.2(2) ?
C14 C15 C16 F16 . . . . 178.55(14) ?
F15 C15 C16 C11 . . . . 179.68(14) ?
C14 C15 C16 C11 . . . . -2.0(3) ?
C12 C11 C16 F16 . . . . 179.68(13) ?
B1 C11 C16 F16 . . . . -1.4(2) ?
C12 C11 C16 C15 . . . . 0.2(2) ?
B1 C11 C16 C15 . . . . 179.21(15) ?
C3 C4 C21 C26 . . . . 85.49(17) ?
B1 C4 C21 C26 . . . . -36.40(19) ?
C3 C4 C21 C22 . . . . -92.36(17) ?
B1 C4 C21 C22 . . . . 145.75(14) ?
C26 C21 C22 F22 . . . . -179.51(13) ?
C4 C21 C22 F22 . . . . -1.6(2) ?
C26 C21 C22 C23 . . . . 0.8(2) ?
C4 C21 C22 C23 . . . . 178.72(14) ?
F22 C22 C23 F23 . . . . 1.7(2) ?
C21 C22 C23 F23 . . . . -178.56(14) ?
F22 C22 C23 C24 . . . . -178.78(14) ?
C21 C22 C23 C24 . . . . 1.0(2) ?
F23 C23 C24 F24 . . . . -1.9(2) ?
C22 C23 C24 F24 . . . . 178.55(14) ?
F23 C23 C24 C25 . . . . 177.68(15) ?
C22 C23 C24 C25 . . . . -1.8(2) ?
F24 C24 C25 F25 . . . . 0.5(2) ?
C23 C24 C25 F25 . . . . -179.17(15) ?
F24 C24 C25 C26 . . . . -179.42(14) ?
C23 C24 C25 C26 . . . . 1.0(2) ?
F25 C25 C26 F26 . . . . 0.5(2) ?
C24 C25 C26 F26 . . . . -179.60(14) ?
F25 C25 C26 C21 . . . . -179.02(14) ?
C24 C25 C26 C21 . . . . 0.9(2) ?
C22 C21 C26 F26 . . . . 178.78(13) ?
C4 C21 C26 F26 . . . . 0.8(2) ?
C22 C21 C26 C25 . . . . -1.7(2) ?
C4 C21 C26 C25 . . . . -179.67(14) ?
C1 B2 C31 C36 . . . . 65.4(2) ?
C41 B2 C31 C36 . . . . -119.88(16) ?
C1 B2 C31 C32 . . . . -112.54(17) ?
C41 B2 C31 C32 . . . . 62.21(19) ?
C36 C31 C32 F32 . . . . -179.13(13) ?
B2 C31 C32 F32 . . . . -1.1(2) ?
C36 C31 C32 C33 . . . . -1.9(2) ?
B2 C31 C32 C33 . . . . 176.16(15) ?
F32 C32 C33 F33 . . . . 1.9(2) ?
C31 C32 C33 F33 . . . . -175.36(14) ?
F32 C32 C33 C34 . . . . -179.00(14) ?
C31 C32 C33 C34 . . . . 3.7(2) ?
F33 C33 C34 F34 . . . . -1.6(2) ?
C32 C33 C34 F34 . . . . 179.28(14) ?
F33 C33 C34 C35 . . . . 177.13(14) ?
C32 C33 C34 C35 . . . . -2.0(2) ?
F34 C34 C35 F35 . . . . -0.5(2) ?
C33 C34 C35 F35 . . . . -179.26(15) ?
F34 C34 C35 C36 . . . . 177.33(14) ?
C33 C34 C35 C36 . . . . -1.4(2) ?
C32 C31 C36 F36 . . . . 179.77(13) ?
B2 C31 C36 F36 . . . . 1.8(2) ?
C32 C31 C36 C35 . . . . -1.7(2) ?
B2 C31 C36 C35 . . . . -179.70(14) ?
F35 C35 C36 F36 . . . . -0.3(2) ?
C34 C35 C36 F36 . . . . -178.09(14) ?
F35 C35 C36 C31 . . . . -178.83(14) ?
C34 C35 C36 C31 . . . . 3.4(2) ?
C1 B2 C41 C42 . . . . 42.3(2) ?
C31 B2 C41 C42 . . . . -132.29(15) ?
C1 B2 C41 C46 . . . . -142.65(15) ?
C31 B2 C41 C46 . . . . 42.8(2) ?
C46 C41 C42 F42 . . . . -178.46(12) ?
B2 C41 C42 F42 . . . . -3.1(2) ?
C46 C41 C42 C43 . . . . -1.9(2) ?
B2 C41 C42 C43 . . . . 173.52(14) ?
F42 C42 C43 F43 . . . . -2.1(2) ?
C41 C42 C43 F43 . . . . -178.78(13) ?
F42 C42 C43 C44 . . . . 178.36(13) ?
C41 C42 C43 C44 . . . . 1.7(2) ?
F43 C43 C44 F44 . . . . 0.0(2) ?
C42 C43 C44 F44 . . . . 179.55(14) ?
F43 C43 C44 C45 . . . . -179.62(13) ?
C42 C43 C44 C45 . . . . -0.1(2) ?
F44 C44 C45 F45 . . . . -1.1(2) ?
C43 C44 C45 F45 . . . . 178.56(13) ?
F44 C44 C45 C46 . . . . 179.19(13) ?
C43 C44 C45 C46 . . . . -1.2(2) ?
F45 C45 C46 F46 . . . . 0.1(2) ?
C44 C45 C46 F46 . . . . 179.78(13) ?
F45 C45 C46 C41 . . . . -178.78(13) ?
C44 C45 C46 C41 . . . . 0.9(2) ?
C42 C41 C46 F46 . . . . -178.28(13) ?
B2 C41 C46 F46 . . . . 6.3(2) ?
C42 C41 C46 C45 . . . . 0.5(2) ?
B2 C41 C46 C45 . . . . -174.85(14) ?

_shelx_res_file                  
;
erk8290.res created by SHELXL-2014/7


TITL erk8290.res in P2(1)/c
CELL  0.71073  10.7742   9.7124  26.4759   90.000   97.347   90.000
ZERR    4.000   0.0005   0.0004   0.0011    0.000    0.001    0.000
LATT 1
SYMM -X, 1/2+Y, 1/2-Z
SFAC C  H  B  F
UNIT 116  32  8  80
SIZE 0.11 0.196 0.344
TEMP -173.130
ACTA
CONF

L.S. 20
BOND $H
FMAP 2
PLAN 10

OMIT    -9   0   6
OMIT     9   6   3
OMIT     2   4   4

WGHT    0.036700    2.028100
FVAR       0.35474
B1    3    0.239331    0.642900    0.602364    11.00000    0.01518    0.00788 =
         0.01687   -0.00281   -0.00056   -0.00147
C1    1    0.162725    0.642345    0.649786    11.00000    0.01418    0.01220 =
         0.01476   -0.00254    0.00013   -0.00017
AFIX  13
H1    2    0.180438    0.732436    0.667538    11.00000   -1.20000
AFIX   0
B2    3    0.203845    0.529433    0.689418    11.00000    0.01293    0.01490 =
         0.01323   -0.00294    0.00374    0.00136
C2    1    0.025351    0.649720    0.623882    11.00000    0.01378    0.01566 =
         0.01593   -0.00002    0.00066    0.00089
AFIX  23
H2A   2   -0.007242    0.556126    0.615379    11.00000   -1.20000
H2B   2   -0.028435    0.693910    0.646854    11.00000   -1.20000
AFIX   0
C3    1    0.026656    0.735178    0.575450    11.00000    0.01308    0.01337 =
         0.01577   -0.00057    0.00147    0.00142
AFIX  13
H3    2    0.038138    0.834108    0.585431    11.00000   -1.20000
AFIX   0
C4    1    0.146675    0.685604    0.553799    11.00000    0.01303    0.01186 =
         0.01309   -0.00111    0.00107    0.00031
AFIX  13
H4    2    0.124102    0.599595    0.533967    11.00000   -1.20000
AFIX   0
C5    1   -0.092509    0.722670    0.538028    11.00000    0.01419    0.02621 =
         0.02002    0.00301   -0.00100    0.00320
AFIX 137
H5A   2   -0.103886    0.626715    0.526949    11.00000   -1.50000
H5B   2   -0.085962    0.781439    0.508396    11.00000   -1.50000
H5C   2   -0.164360    0.751808    0.554658    11.00000   -1.50000
AFIX   0
C11   1    0.381016    0.604639    0.601528    11.00000    0.01366    0.01448 =
         0.01609    0.00403    0.00052   -0.00015
C12   1    0.418012    0.508223    0.567694    11.00000    0.01425    0.01645 =
         0.01560    0.00455    0.00111   -0.00090
F12   4    0.332292    0.447873    0.533310    11.00000    0.01747    0.02089 =
         0.01733   -0.00376    0.00114   -0.00100
C13   1    0.540972    0.467929    0.567804    11.00000    0.01801    0.01872 =
         0.02291    0.00589    0.00774    0.00334
F13   4    0.571013    0.368860    0.536257    11.00000    0.02425    0.02642 =
         0.02972    0.00257    0.01218    0.00828
C14   1    0.633046    0.529294    0.601311    11.00000    0.01047    0.02624 =
         0.03332    0.01012    0.00387    0.00262
F14   4    0.752385    0.490878    0.601699    11.00000    0.01105    0.04058 =
         0.05342    0.00904    0.00511    0.00438
C15   1    0.601564    0.628120    0.634649    11.00000    0.01368    0.02510 =
         0.02861    0.00660   -0.00628   -0.00635
F15   4    0.690692    0.687738    0.667494    11.00000    0.01676    0.04040 =
         0.04608   -0.00149   -0.01155   -0.00860
C16   1    0.477369    0.662427    0.634790    11.00000    0.01709    0.01571 =
         0.01900    0.00183   -0.00041   -0.00172
F16   4    0.450192    0.757357    0.668749    11.00000    0.02373    0.02312 =
         0.02496   -0.00671   -0.00302   -0.00405
C21   1    0.196982    0.786295    0.517995    11.00000    0.01201    0.01490 =
         0.01749    0.00125    0.00261    0.00400
C22   1    0.163999    0.783081    0.465489    11.00000    0.01307    0.02107 =
         0.01844   -0.00016    0.00205    0.00446
F22   4    0.085931    0.684636    0.444671    11.00000    0.02196    0.02750 =
         0.01727   -0.00460   -0.00229    0.00151
C23   1    0.209138    0.877758    0.433413    11.00000    0.01880    0.03262 =
         0.01671    0.00601    0.00523    0.01083
F23   4    0.172631    0.872560    0.382987    11.00000    0.02957    0.05286 =
         0.01613    0.01004    0.00614    0.01023
C24   1    0.290972    0.978369    0.453113    11.00000    0.02011    0.02759 =
         0.03126    0.01394    0.01211    0.00654
F24   4    0.337309    1.068838    0.422077    11.00000    0.03310    0.03820 =
         0.04394    0.02336    0.01764    0.00365
C25   1    0.324943    0.986671    0.505102    11.00000    0.01646    0.01725 =
         0.03526    0.00247    0.00434   -0.00033
F25   4    0.403446    1.085482    0.524687    11.00000    0.02985    0.02190 =
         0.04922    0.00471    0.00552   -0.00955
C26   1    0.276973    0.891742    0.536206    11.00000    0.01680    0.01661 =
         0.01846    0.00143    0.00168    0.00262
F26   4    0.310944    0.902437    0.586969    11.00000    0.02518    0.01813 =
         0.02120   -0.00217   -0.00268   -0.00307
C31   1    0.309131    0.559875    0.735613    11.00000    0.01682    0.01230 =
         0.01611    0.00220    0.00020   -0.00184
C32   1    0.424606    0.495043    0.738970    11.00000    0.02037    0.01294 =
         0.02339    0.00245    0.00066    0.00051
F32   4    0.445509    0.403430    0.702566    11.00000    0.02509    0.02089 =
         0.03675   -0.00443    0.00532    0.00762
C33   1    0.522280    0.523002    0.776565    11.00000    0.01473    0.01942 =
         0.03473    0.01245   -0.00253   -0.00098
F33   4    0.634927    0.464090    0.775993    11.00000    0.01444    0.03012 =
         0.05914    0.01406   -0.00437    0.00268
C34   1    0.502307    0.614289    0.814393    11.00000    0.02118    0.02640 =
         0.02224    0.00976   -0.00962   -0.01317
F34   4    0.594901    0.642612    0.851819    11.00000    0.03029    0.04213 =
         0.03258    0.01063   -0.01886   -0.01818
C35   1    0.388432    0.678844    0.813524    11.00000    0.02740    0.02209 =
         0.01477   -0.00173    0.00199   -0.01199
F35   4    0.371153    0.768300    0.850250    11.00000    0.03892    0.04087 =
         0.02110   -0.01480    0.00351   -0.01834
C36   1    0.295115    0.653547    0.773734    11.00000    0.01607    0.01691 =
         0.01672    0.00053    0.00140   -0.00287
F36   4    0.185841    0.721414    0.773179    11.00000    0.01871    0.02639 =
         0.02652   -0.01037    0.00327    0.00109
C41   1    0.155362    0.376269    0.684633    11.00000    0.01136    0.01387 =
         0.01492   -0.00053   -0.00030    0.00159
C42   1    0.143425    0.305230    0.638728    11.00000    0.01201    0.01557 =
         0.01216    0.00219    0.00137    0.00055
F42   4    0.168388    0.370041    0.596094    11.00000    0.02472    0.01707 =
         0.01245    0.00043    0.00377   -0.00385
C43   1    0.112958    0.167579    0.634488    11.00000    0.01496    0.01629 =
         0.01337   -0.00366    0.00103    0.00059
F43   4    0.104780    0.103031    0.589326    11.00000    0.02831    0.01575 =
         0.01548   -0.00529    0.00380   -0.00192
C44   1    0.089805    0.095986    0.677113    11.00000    0.01523    0.01067 =
         0.02205   -0.00129    0.00142   -0.00116
F44   4    0.059380   -0.037053    0.673663    11.00000    0.03235    0.01187 =
         0.02400   -0.00064    0.00455   -0.00481
C45   1    0.097345    0.162005    0.723641    11.00000    0.01622    0.01658 =
         0.01396    0.00434    0.00219    0.00115
F45   4    0.072044    0.092445    0.764755    11.00000    0.03172    0.01971 =
         0.01636    0.00481    0.00498   -0.00334
C46   1    0.130565    0.299576    0.726721    11.00000    0.01378    0.01629 =
         0.01238   -0.00178    0.00011    0.00216
F46   4    0.136512    0.360418    0.772533    11.00000    0.02649    0.01888 =
         0.01139   -0.00259    0.00239   -0.00005
HKLF 4

REM  erk8290.res in P2(1)/c
REM R1 =  0.0359 for    5229 Fo > 4sig(Fo)  and  0.0493 for all    6337 data
REM    461 parameters refined using      0 restraints

END

WGHT      0.0367      2.0290

REM Highest difference peak  0.293,  deepest hole -0.245,  1-sigma level  0.055
Q1    1   0.1928  0.6637  0.5771  11.00000  0.05    0.29
Q2    1   0.1562  0.4521  0.6845  11.00000  0.05    0.29
Q3    1   0.2575  0.5349  0.7179  11.00000  0.05    0.29
Q4    1   0.0975  0.6351  0.6384  11.00000  0.05    0.28
Q5    1   0.4972  0.5390  0.8031  11.00000  0.05    0.27
Q6    1   0.1762  0.3263  0.7091  11.00000  0.05    0.27
Q7    1   0.2170  0.8084  0.4491  11.00000  0.05    0.27
Q8    1   0.2736  0.9549  0.5208  11.00000  0.05    0.27
Q9    1   0.1421  0.2196  0.7293  11.00000  0.05    0.26
Q10   1   0.2013  0.6405  0.6293  11.00000  0.05    0.26
;
_shelx_res_checksum              88559
####################################################################### 
# 
# This file contains crystal structure data downloaded from the 
# Cambridge Structural Database (CSD) hosted by the Cambridge 
# Crystallographic Data Centre (CCDC).
# 
# Full information about CCDC data access policies and citation 
# guidelines are available at http://www.ccdc.cam.ac.uk/access/V1 
# 
# Audit and citation data items may have been added by the CCDC. 
# Please retain this information to preserve the provenance of 
# this file and to allow appropriate attribution of the data. 
# 
#######################################################################

data_erk8294
_database_code_depnum_ccdc_archive 'CCDC 1487581'
_audit_update_record             
;
2016-08-01 deposited with the CCDC.
2016-09-16 downloaded from the CCDC.
;

_chemical_name_systematic        ?
_chemical_name_common            ?
_chemical_formula_moiety         ?
_chemical_formula_sum            'C42 H39 B2 Cl2 F20 P'
_chemical_formula_iupac          ?
_chemical_formula_weight         1047.22

_chemical_melting_point          ?

_space_group_crystal_system      monoclinic
_space_group_name_H-M_alt        'P 1 21/n 1'
_space_group_name_Hall           '-P 2yn'
loop_
_space_group_symop_operation_xyz
'x, y, z'
'-x+1/2, y+1/2, -z+1/2'
'-x, -y, -z'
'x-1/2, -y-1/2, z-1/2'

_cell_length_a                   13.0097(5)
_cell_length_b                   21.1601(9)
_cell_length_c                   17.7134(7)
_cell_angle_alpha                90
_cell_angle_beta                 110.0350(10)
_cell_angle_gamma                90
_cell_volume                     4581.2(3)
_cell_formula_units_Z            4
_cell_measurement_reflns_used    9922
_cell_measurement_theta_min      2.5462
_cell_measurement_theta_max      27.5354
_cell_measurement_temperature    100.(2)

_exptl_crystal_description       prism
_exptl_crystal_colour            colourless
_exptl_crystal_size_max          0.269
_exptl_crystal_size_mid          0.177
_exptl_crystal_size_min          0.149
_exptl_crystal_density_diffrn    1.518
_exptl_crystal_density_meas      ?
_exptl_crystal_density_method    'not measured'
_exptl_crystal_F_000             2120

_exptl_absorpt_coefficient_mu    0.290
_exptl_absorpt_correction_type   multi-scan
_exptl_absorpt_process_details   
;
Bruker AXS (2014). SADABS, Version 2014/2, Bruker AXS Inc., Madison, Wisconsin,
USA.
;
_exptl_absorpt_correction_T_min  0.89
_exptl_absorpt_correction_T_max  0.96

_exptl_special_details           
;
;

_diffrn_ambient_temperature      100.(2)

_diffrn_source                   'Mo ImS'
_diffrn_source_type              'micro focus tube'

_diffrn_radiation_type           'Mo K\a'
_diffrn_radiation_wavelength     0.71073
_diffrn_radiation_monochromator  'MX mirror'

_diffrn_measurement_device_type  'Bruker D8 Venture PHOTON 100 CMOS'
_diffrn_measurement_method       'omega and phi scans'

_diffrn_detector_area_resol_mean 10.4167

_diffrn_reflns_number            83251
_diffrn_reflns_av_R_equivalents  0.0473
_diffrn_reflns_av_unetI/netI     0.0209
_diffrn_reflns_theta_min         2.28
_diffrn_reflns_theta_max         25.35
_diffrn_reflns_theta_full        25.35
_diffrn_measured_fraction_theta_max 0.998
_diffrn_measured_fraction_theta_full 0.998
_diffrn_reflns_limit_h_min       -16
_diffrn_reflns_limit_h_max       16
_diffrn_reflns_limit_k_min       -26
_diffrn_reflns_limit_k_max       26
_diffrn_reflns_limit_l_min       -22
_diffrn_reflns_limit_l_max       22

_refine_special_details          
;
Reflections were merged by SHELXL according to the crystal
class for the calculation of statistics and refinement.

_reflns_Friedel_fraction is defined as the number of unique
Friedel pairs measured divided by the number that would be
possible theoretically, ignoring centric projections and
systematic absences.

One P(tBu)3 anion, one dichloromethane molecule, one part 
of the five membered ring (B1-C4-C3-C2) and the coresponding 
C6F5 substituent were found disordered over two positions.
Several restraints (SADI, SAME, ISOR and SIMU) were used in 
order to improve refinement stability.

The hydrogen atom between the two boron atoms was refined
freely. The hydrogen atom at P1 was refined freely, but with
but with P-H distance restraints (DFIX). 
;

loop_
_platon_squeeze_void_nr
_platon_squeeze_void_average_x
_platon_squeeze_void_average_y
_platon_squeeze_void_average_z
_platon_squeeze_void_volume
_platon_squeeze_void_count_electrons
1 0.000 0.500 0.000 92.3 25.4
2 0.500 0.000 0.500 92.3 25.4
_platon_squeeze_details          
;
A second badly disordered dichloromethane molecule was found
in the asymmetrical unit and could not be satisfactorily 
refined. The program SQUEEZE (A. L. Spek J. Appl. Cryst., 2003,
36, 7-13) was therefore used to remove mathematically the 
effect of the solvent. The quoted formula and derived 
parameters are not included the squeezed solvent molecule.
;

_reflns_number_total             8391
_reflns_number_gt                7094
_reflns_threshold_expression     'I > 2\s(I)'

_refine_ls_structure_factor_coef Fsqd
_refine_ls_matrix_type           full
_refine_ls_R_factor_all          0.0745
_refine_ls_R_factor_gt           0.0641
_refine_ls_wR_factor_gt          0.1575
_refine_ls_wR_factor_ref         0.1641
_refine_ls_goodness_of_fit_ref   1.059
_refine_ls_restrained_S_all      1.095
_refine_ls_number_reflns         8391
_refine_ls_number_parameters     893
_refine_ls_number_restraints     675
_refine_ls_number_constraints    ?
_refine_ls_hydrogen_treatment    mixed
_refine_ls_weighting_scheme      calc
_refine_ls_weighting_details     
'w=1/[\s^2^(Fo^2^)+(0.0629P)^2^+9.9795P] where P=(Fo^2^+2Fc^2^)/3'

_atom_sites_solution_hydrogens   mixed
_atom_sites_solution_primary     ?
_atom_sites_solution_secondary   ?

_refine_ls_shift/su_max          0.001
_refine_ls_shift/su_mean         0.000
_refine_diff_density_max         0.992
_refine_diff_density_min         -0.558
_refine_ls_extinction_method     none
_refine_ls_extinction_coef       ?

loop_
_atom_type_symbol
_atom_type_description
_atom_type_scat_dispersion_real
_atom_type_scat_dispersion_imag
_atom_type_scat_source
C C 0.0033 0.0016 'International Tables Vol C Tables 4.2.6.8 and 6.1.1.4'
H H 0.0000 0.0000 'International Tables Vol C Tables 4.2.6.8 and 6.1.1.4'
B B 0.0013 0.0007 'International Tables Vol C Tables 4.2.6.8 and 6.1.1.4'
F F 0.0171 0.0103 'International Tables Vol C Tables 4.2.6.8 and 6.1.1.4'
P P 0.1023 0.0942 'International Tables Vol C Tables 4.2.6.8 and 6.1.1.4'
Cl Cl 0.1484 0.1585 'International Tables Vol C Tables 4.2.6.8 and 6.1.1.4'

_computing_data_collection       
;
APEX2 v.2014.1-1 (Bruker AXS Inc., 2014)

;
_computing_cell_refinement       'SAINT V8.34A (Bruker AXS Inc., 2013)'
_computing_data_reduction        'SAINT V8.34A (Bruker AXS Inc., 2013)'
_computing_structure_solution    'SHELXL-2014 (Sheldrick, 2014)'
_computing_structure_refinement  'SHELXL-2014 (Sheldrick, 2014)'
_computing_molecular_graphics    'XP (Sheldrick, 2014)'
_computing_publication_material  'SHELXL-2014 (Sheldrick, 2014)'

loop_
_atom_site_type_symbol
_atom_site_label
_atom_site_fract_x
_atom_site_fract_y
_atom_site_fract_z
_atom_site_U_iso_or_equiv
_atom_site_adp_type
_atom_site_calc_flag
_atom_site_refinement_flags_adp
_atom_site_refinement_flags_occupancy
_atom_site_refinement_flags_posn
_atom_site_occupancy
_atom_site_disorder_assembly
_atom_site_disorder_group
B B2 0.4491(3) 0.68236(19) 0.3293(2) 0.0311(8) Uani d . . . 1.0 . .
H H1 0.477(3) 0.6601(16) 0.269(2) 0.031(9) Uiso d . . . 1.0 . .
C C1 0.3503(3) 0.63585(16) 0.32034(19) 0.0323(7) Uani d . . . 1.0 . .
H H1A 0.281(3) 0.6565(16) 0.3112(19) 0.027(8) Uiso d . . . 1.0 . .
B B1 0.3900(3) 0.62044(19) 0.2461(2) 0.0315(8) Uani d U . D 1.0 . .
C C2 0.3668(3) 0.57494(17) 0.3701(2) 0.0404(8) Uani d U . D 1.0 . .
H H2A 0.3929 0.5852 0.4282 0.048 Uiso calc U P R 0.867(3) A 1
H H2B 0.2966 0.5518 0.3569 0.048 Uiso calc U P R 0.867(3) A 1
H H2C 0.4203 0.5823 0.4246 0.048 Uiso calc U P R 0.133(3) A 2
H H2D 0.2966 0.5617 0.3755 0.048 Uiso calc U P R 0.133(3) A 2
C C3 0.4510(4) 0.53411(18) 0.3505(2) 0.0338(10) Uani d U P D 0.867(3) A 1
H H3 0.5253 0.5516 0.3801 0.041 Uiso calc U P R 0.867(3) A 1
C C4 0.4257(3) 0.54519(18) 0.2598(2) 0.0288(8) Uani d U P D 0.867(3) A 1
H H4 0.3558 0.5217 0.2334 0.035 Uiso calc U P R 0.867(3) A 1
C C5 0.4497(9) 0.4651(4) 0.3738(6) 0.047(3) Uani d U P D 0.867(3) A 1
H H5A 0.5056 0.4419 0.3595 0.07 Uiso calc U P R 0.867(3) A 1
H H5B 0.4651 0.4619 0.4319 0.07 Uiso calc U P R 0.867(3) A 1
H H5C 0.3775 0.447 0.3451 0.07 Uiso calc U P R 0.867(3) A 1
C C21 0.5031(4) 0.5190(3) 0.2209(3) 0.0294(15) Uani d U P D 0.867(3) A 1
C C22 0.6172(4) 0.5150(2) 0.2556(3) 0.0313(10) Uani d U P D 0.867(3) A 1
F F22 0.66778(19) 0.53458(11) 0.33141(16) 0.0400(6) Uani d U P D 0.867(3) A 1
C C23 0.6833(3) 0.49135(18) 0.2157(3) 0.0379(9) Uani d U P D 0.867(3) A 1
F F23 0.7931(2) 0.49158(12) 0.25231(18) 0.0529(7) Uani d U P D 0.867(3) A 1
C C24 0.6402(4) 0.4678(2) 0.1399(3) 0.0459(11) Uani d U P D 0.867(3) A 1
F F24 0.7045(3) 0.44533(14) 0.1012(2) 0.0677(9) Uani d U P D 0.867(3) A 1
C C25 0.5277(4) 0.4681(6) 0.1040(5) 0.0455(15) Uani d U P D 0.867(3) A 1
F F25 0.4840(3) 0.44403(14) 0.02906(16) 0.0615(9) Uani d U P D 0.867(3) A 1
C C26 0.4630(3) 0.49380(18) 0.1437(2) 0.0341(9) Uani d U P D 0.867(3) A 1
F F26 0.3541(2) 0.49329(11) 0.10362(14) 0.0449(7) Uani d U P D 0.867(3) A 1
C C3A 0.406(2) 0.5259(9) 0.3301(16) 0.040(7) Uani d U P D 0.133(3) A 2
H H3A 0.3409 0.5081 0.2873 0.048 Uiso calc U P R 0.133(3) A 2
C C4A 0.4713(16) 0.5641(8) 0.2863(11) 0.020(5) Uani d U P D 0.133(3) A 2
H H4A 0.5418 0.5804 0.3252 0.024 Uiso calc U P R 0.133(3) A 2
C C5A 0.468(6) 0.470(2) 0.378(4) 0.034(11) Uani d U P D 0.133(3) A 2
H H501 0.4896 0.4415 0.3428 0.05 Uiso calc U P R 0.133(3) A 2
H H502 0.5343 0.4855 0.4208 0.05 Uiso calc U P R 0.133(3) A 2
H H503 0.4217 0.4479 0.4026 0.05 Uiso calc U P R 0.133(3) A 2
C C21A 0.4914(14) 0.521(2) 0.2233(18) 0.028(9) Uani d U P D 0.133(3) A 2
C C22A 0.5968(15) 0.5101(14) 0.2256(13) 0.024(7) Uani d U P D 0.133(3) A 2
F F22A 0.6818(14) 0.5313(8) 0.2859(12) 0.044(4) Uani d U P D 0.133(3) A 2
C C23A 0.6210(16) 0.4789(16) 0.1651(14) 0.048(7) Uani d U P D 0.133(3) A 2
F F23A 0.7224(16) 0.4662(10) 0.1679(13) 0.067(6) Uani d U P D 0.133(3) A 2
C C24A 0.5352(16) 0.463(4) 0.097(3) 0.042(9) Uani d U P D 0.133(3) A 2
F F24A 0.566(3) 0.4288(15) 0.0435(17) 0.121(11) Uani d U P D 0.133(3) A 2
C C25A 0.4297(16) 0.470(2) 0.0958(17) 0.085(12) Uani d U P D 0.133(3) A 2
F F25A 0.3442(18) 0.4501(10) 0.0331(12) 0.087(7) Uani d U P D 0.133(3) A 2
C C26A 0.4055(13) 0.5030(12) 0.1553(12) 0.037(5) Uani d U P D 0.133(3) A 2
F F26A 0.3005(11) 0.5127(6) 0.1488(8) 0.042(4) Uani d U P D 0.133(3) A 2
C C11 0.3305(2) 0.64192(14) 0.15422(18) 0.0254(6) Uani d . . . 1.0 . .
C C12 0.2179(2) 0.64125(15) 0.11578(19) 0.0293(7) Uani d . . . 1.0 . .
F F12 0.15107(15) 0.62618(11) 0.15680(12) 0.0453(5) Uani d . . . 1.0 . .
C C13 0.1681(2) 0.65449(15) 0.0350(2) 0.0303(7) Uani d . . . 1.0 . .
F F13 0.05842(14) 0.65308(11) 0.00021(12) 0.0457(5) Uani d . . . 1.0 . .
C C14 0.2308(2) 0.66863(15) -0.01111(18) 0.0282(6) Uani d . . . 1.0 . .
F F14 0.18414(15) 0.68060(10) -0.09031(11) 0.0394(5) Uani d . . . 1.0 . .
C C15 0.3427(2) 0.67085(15) 0.02445(18) 0.0280(6) Uani d . . . 1.0 . .
F F15 0.40435(15) 0.68584(11) -0.02061(11) 0.0426(5) Uani d . . . 1.0 . .
C C16 0.3893(2) 0.65715(14) 0.10498(18) 0.0264(6) Uani d . . . 1.0 . .
F F16 0.50028(14) 0.65912(10) 0.13544(11) 0.0390(5) Uani d . . . 1.0 . .
C C31 0.4180(2) 0.75618(16) 0.30883(17) 0.0296(7) Uani d . . . 1.0 . .
C C32 0.4748(2) 0.79557(16) 0.27423(17) 0.0298(7) Uani d . . . 1.0 . .
F F32 0.55544(14) 0.77082(9) 0.25088(11) 0.0360(4) Uani d . . . 1.0 . .
C C33 0.4580(3) 0.85936(17) 0.26262(18) 0.0326(7) Uani d . . . 1.0 . .
F F33 0.51867(16) 0.89419(10) 0.22976(12) 0.0413(5) Uani d . . . 1.0 . .
C C34 0.3774(3) 0.88817(16) 0.2846(2) 0.0358(7) Uani d . . . 1.0 . .
F F34 0.35728(18) 0.95043(10) 0.27202(14) 0.0507(6) Uani d . . . 1.0 . .
C C35 0.3176(3) 0.85180(18) 0.3190(2) 0.0378(8) Uani d . . . 1.0 . .
F F35 0.23828(18) 0.87952(11) 0.34104(15) 0.0526(6) Uani d . . . 1.0 . .
C C36 0.3393(3) 0.78832(17) 0.33136(18) 0.0325(7) Uani d . . . 1.0 . .
F F36 0.27852(17) 0.75776(10) 0.36866(12) 0.0431(5) Uani d . . . 1.0 . .
C C41 0.5673(3) 0.67621(15) 0.40057(17) 0.0283(7) Uani d . . . 1.0 . .
C C42 0.6665(2) 0.66851(15) 0.38890(17) 0.0268(6) Uani d . . . 1.0 . .
F F42 0.67137(14) 0.66332(9) 0.31410(10) 0.0324(4) Uani d . . . 1.0 . .
C C43 0.7660(3) 0.66568(16) 0.45048(19) 0.0307(7) Uani d . . . 1.0 . .
F F43 0.85995(14) 0.65735(10) 0.43560(11) 0.0390(5) Uani d . . . 1.0 . .
C C44 0.7691(3) 0.67124(16) 0.52878(19) 0.0331(7) Uani d . . . 1.0 . .
F F44 0.86655(16) 0.66887(11) 0.58985(11) 0.0456(5) Uani d . . . 1.0 . .
C C45 0.6745(3) 0.68040(16) 0.54463(18) 0.0333(7) Uani d . . . 1.0 . .
F F45 0.67730(17) 0.68713(11) 0.62085(11) 0.0449(5) Uani d . . . 1.0 . .
C C46 0.5764(3) 0.68297(16) 0.48071(19) 0.0311(7) Uani d . . . 1.0 . .
F F46 0.48518(16) 0.69364(10) 0.49916(11) 0.0397(5) Uani d . . . 1.0 . .
P P1 0.77914(7) 0.74276(5) 0.15519(6) 0.0278(3) Uani d U P D 0.848(2) B 1
H H1B 0.715(3) 0.730(2) 0.193(2) 0.038(11) Uiso d . P D 0.848(2) B 1
C C51 0.7749(4) 0.6741(2) 0.0874(3) 0.0370(11) Uani d U P D 0.848(2) B 1
C C52 0.7646(5) 0.6136(2) 0.1315(4) 0.0627(15) Uani d U P D 0.848(2) B 1
H H52A 0.6987 0.6159 0.1463 0.094 Uiso calc U P R 0.848(2) B 1
H H52B 0.7595 0.5771 0.0963 0.094 Uiso calc U P R 0.848(2) B 1
H H52C 0.8291 0.6091 0.1802 0.094 Uiso calc U P R 0.848(2) B 1
C C53 0.6738(3) 0.6763(2) 0.0103(3) 0.0488(12) Uani d U P D 0.848(2) B 1
H H53A 0.6074 0.6774 0.0246 0.073 Uiso calc U P R 0.848(2) B 1
H H53B 0.6769 0.7143 -0.0205 0.073 Uiso calc U P R 0.848(2) B 1
H H53C 0.6725 0.6387 -0.0223 0.073 Uiso calc U P R 0.848(2) B 1
C C54 0.8767(3) 0.6724(2) 0.0633(3) 0.0375(9) Uani d U P D 0.848(2) B 1
H H54A 0.8814 0.7116 0.0352 0.056 Uiso calc U P R 0.848(2) B 1
H H54B 0.9419 0.6682 0.1115 0.056 Uiso calc U P R 0.848(2) B 1
H H54C 0.8723 0.6363 0.0277 0.056 Uiso calc U P R 0.848(2) B 1
C C55 0.7221(4) 0.8168(2) 0.1007(3) 0.0296(11) Uani d U P D 0.848(2) B 1
C C56 0.5975(3) 0.8093(2) 0.0604(3) 0.0473(11) Uani d U P D 0.848(2) B 1
H H56A 0.5819 0.774 0.0223 0.071 Uiso calc U P R 0.848(2) B 1
H H56B 0.5645 0.8009 0.1015 0.071 Uiso calc U P R 0.848(2) B 1
H H56C 0.5666 0.8483 0.0317 0.071 Uiso calc U P R 0.848(2) B 1
C C57 0.7755(3) 0.83322(19) 0.0375(2) 0.0349(9) Uani d U P D 0.848(2) B 1
H H57A 0.7648 0.7981 -0.0005 0.052 Uiso calc U P R 0.848(2) B 1
H H57B 0.7416 0.8715 0.0084 0.052 Uiso calc U P R 0.848(2) B 1
H H57C 0.854 0.8405 0.0645 0.052 Uiso calc U P R 0.848(2) B 1
C C58 0.7401(4) 0.8725(2) 0.1590(3) 0.0461(11) Uani d U P D 0.848(2) B 1
H H58A 0.8187 0.8791 0.1862 0.069 Uiso calc U P R 0.848(2) B 1
H H58B 0.7076 0.9108 0.1292 0.069 Uiso calc U P R 0.848(2) B 1
H H58C 0.7055 0.8634 0.199 0.069 Uiso calc U P R 0.848(2) B 1
C C59 0.9110(5) 0.7528(3) 0.2402(3) 0.0438(14) Uani d U P D 0.848(2) B 1
C C60 0.9565(4) 0.6877(3) 0.2743(3) 0.0673(16) Uani d U P D 0.848(2) B 1
H H60A 0.9726 0.663 0.2329 0.101 Uiso calc U P R 0.848(2) B 1
H H60B 1.0238 0.6933 0.3206 0.101 Uiso calc U P R 0.848(2) B 1
H H60C 0.9022 0.6652 0.2913 0.101 Uiso calc U P R 0.848(2) B 1
C C61 0.9961(4) 0.7873(3) 0.2125(3) 0.0563(14) Uani d U P D 0.848(2) B 1
H H61A 0.9676 0.8288 0.1907 0.085 Uiso calc U P R 0.848(2) B 1
H H61B 1.064 0.7928 0.2583 0.085 Uiso calc U P R 0.848(2) B 1
H H61C 1.0111 0.7623 0.1708 0.085 Uiso calc U P R 0.848(2) B 1
C C62 0.8876(4) 0.7889(3) 0.3080(3) 0.0604(14) Uani d U P D 0.848(2) B 1
H H62A 0.8584 0.8308 0.2887 0.091 Uiso calc U P R 0.848(2) B 1
H H62B 0.834 0.7654 0.3246 0.091 Uiso calc U P R 0.848(2) B 1
H H62C 0.9556 0.7934 0.354 0.091 Uiso calc U P R 0.848(2) B 1
P P1A 0.8529(4) 0.7465(3) 0.1354(3) 0.0326(16) Uani d U P D 0.152(2) B 2
H H1C 0.911(13) 0.740(10) 0.090(9) 0.02(5) Uiso d . P D 0.152(2) B 2
C C51A 0.8082(14) 0.6629(7) 0.1091(11) 0.034(7) Uani d U P D 0.152(2) B 2
C C52A 0.8937(15) 0.6151(9) 0.1573(13) 0.038(5) Uani d U P D 0.152(2) B 2
H H52D 0.9639 0.6242 0.1506 0.058 Uiso calc U P R 0.152(2) B 2
H H52E 0.902 0.6183 0.2143 0.058 Uiso calc U P R 0.152(2) B 2
H H52F 0.8699 0.5723 0.138 0.058 Uiso calc U P R 0.152(2) B 2
C C53A 0.7008(13) 0.6455(10) 0.1227(11) 0.024(4) Uani d U P D 0.152(2) B 2
H H53D 0.643 0.675 0.0929 0.037 Uiso calc U P R 0.152(2) B 2
H H53E 0.6795 0.6023 0.1039 0.037 Uiso calc U P R 0.152(2) B 2
H H53F 0.7116 0.6483 0.1802 0.037 Uiso calc U P R 0.152(2) B 2
C C54A 0.790(2) 0.6530(12) 0.0182(11) 0.048(6) Uani d U P D 0.152(2) B 2
H H54D 0.7348 0.6833 -0.0137 0.072 Uiso calc U P R 0.152(2) B 2
H H54E 0.8585 0.6596 0.0085 0.072 Uiso calc U P R 0.152(2) B 2
H H54F 0.7634 0.6099 0.0026 0.072 Uiso calc U P R 0.152(2) B 2
C C55A 0.7447(14) 0.8073(8) 0.0921(11) 0.022(6) Uani d U P D 0.152(2) B 2
C C56A 0.6700(18) 0.7896(13) 0.0058(11) 0.051(6) Uani d U P D 0.152(2) B 2
H H56D 0.715 0.7826 -0.0279 0.077 Uiso calc U P R 0.152(2) B 2
H H56E 0.6294 0.7509 0.0075 0.077 Uiso calc U P R 0.152(2) B 2
H H56F 0.6183 0.8241 -0.0168 0.077 Uiso calc U P R 0.152(2) B 2
C C57A 0.800(2) 0.8713(10) 0.0876(17) 0.060(7) Uani d U P D 0.152(2) B 2
H H57D 0.8473 0.8664 0.0553 0.09 Uiso calc U P R 0.152(2) B 2
H H57E 0.7437 0.903 0.0628 0.09 Uiso calc U P R 0.152(2) B 2
H H57F 0.844 0.885 0.142 0.09 Uiso calc U P R 0.152(2) B 2
C C58A 0.6715(17) 0.8180(12) 0.1436(13) 0.043(6) Uani d U P D 0.152(2) B 2
H H58D 0.6349 0.7784 0.1478 0.064 Uiso calc U P R 0.152(2) B 2
H H58E 0.7167 0.8322 0.1974 0.064 Uiso calc U P R 0.152(2) B 2
H H58F 0.6164 0.8503 0.1182 0.064 Uiso calc U P R 0.152(2) B 2
C C59A 0.9369(15) 0.7600(9) 0.2432(9) 0.040(8) Uani d U P D 0.152(2) B 2
C C60A 0.880(2) 0.7310(12) 0.2987(14) 0.052(7) Uani d U P D 0.152(2) B 2
H H60D 0.865 0.6861 0.2859 0.078 Uiso calc U P R 0.152(2) B 2
H H60E 0.927 0.7354 0.3549 0.078 Uiso calc U P R 0.152(2) B 2
H H60F 0.8103 0.753 0.2904 0.078 Uiso calc U P R 0.152(2) B 2
C C61A 1.0477(16) 0.7253(12) 0.2608(16) 0.054(7) Uani d U P D 0.152(2) B 2
H H61D 1.0341 0.681 0.2443 0.081 Uiso calc U P R 0.152(2) B 2
H H61E 1.0894 0.7456 0.2307 0.081 Uiso calc U P R 0.152(2) B 2
H H61F 1.0895 0.7274 0.3184 0.081 Uiso calc U P R 0.152(2) B 2
C C62A 0.9554(18) 0.8296(8) 0.2683(13) 0.040(5) Uani d U P D 0.152(2) B 2
H H62D 0.8845 0.8506 0.2567 0.06 Uiso calc U P R 0.152(2) B 2
H H62E 0.9967 0.8322 0.326 0.06 Uiso calc U P R 0.152(2) B 2
H H62F 0.9967 0.8504 0.2383 0.06 Uiso calc U P R 0.152(2) B 2
C C71 0.9029(7) 0.5085(4) 0.5958(5) 0.062(3) Uani d U P D 0.493(4) C 1
H H71A 0.9673 0.5249 0.5842 0.075 Uiso calc U P R 0.493(4) C 1
H H71B 0.8892 0.5374 0.6353 0.075 Uiso calc U P R 0.493(4) C 1
Cl Cl1 0.78836(19) 0.51060(9) 0.50626(13) 0.0420(6) Uani d U P D 0.493(4) C 1
Cl Cl2 0.9330(3) 0.4375(2) 0.6372(3) 0.1148(17) Uani d U P D 0.493(4) C 1
C C71A 0.9183(8) 0.5043(4) 0.5004(5) 0.062(2) Uani d U P D 0.507(4) C 2
H H71C 0.956 0.5449 0.5004 0.074 Uiso calc U P R 0.507(4) C 2
H H71D 0.9039 0.4824 0.4484 0.074 Uiso calc U P R 0.507(4) C 2
Cl Cl1A 0.9964(3) 0.45180(17) 0.5903(2) 0.0960(13) Uani d U P D 0.507(4) C 2
Cl Cl2A 0.8081(11) 0.5129(6) 0.5231(8) 0.312(7) Uani d U P D 0.507(4) C 2

loop_
_atom_site_aniso_label
_atom_site_aniso_U_11
_atom_site_aniso_U_22
_atom_site_aniso_U_33
_atom_site_aniso_U_12
_atom_site_aniso_U_13
_atom_site_aniso_U_23
B2 0.0255(17) 0.046(2) 0.0244(17) 0.0060(15) 0.0122(14) 0.0049(15)
C1 0.0296(16) 0.0390(18) 0.0327(17) 0.0060(14) 0.0163(14) 0.0049(14)
B1 0.0267(17) 0.039(2) 0.0307(18) 0.0054(15) 0.0118(14) 0.0054(15)
C2 0.0452(19) 0.045(2) 0.0392(18) 0.0007(16) 0.0244(16) 0.0070(15)
C3 0.049(3) 0.0251(19) 0.028(2) -0.0074(18) 0.0137(19) -0.0020(15)
C4 0.0290(19) 0.0288(19) 0.0274(19) -0.0008(16) 0.0080(16) -0.0013(15)
C5 0.065(6) 0.038(3) 0.038(3) -0.002(3) 0.019(3) 0.008(3)
C21 0.039(2) 0.024(2) 0.026(2) -0.0041(18) 0.0118(18) -0.0001(16)
C22 0.039(2) 0.023(2) 0.028(3) 0.0027(19) 0.007(2) -0.004(2)
F22 0.0371(13) 0.0392(13) 0.0355(14) 0.0062(10) 0.0019(11) -0.0061(11)
C23 0.040(2) 0.0244(18) 0.054(2) 0.0017(16) 0.0228(19) 0.0036(17)
F23 0.0396(13) 0.0427(14) 0.082(2) 0.0062(11) 0.0274(13) 0.0000(13)
C24 0.070(3) 0.032(2) 0.048(3) -0.003(2) 0.037(2) -0.0052(19)
F24 0.088(2) 0.0567(17) 0.085(2) -0.0045(15) 0.0632(19) -0.0202(15)
C25 0.075(3) 0.034(3) 0.035(3) -0.008(2) 0.029(2) -0.0066(19)
F25 0.099(2) 0.0545(17) 0.0358(14) -0.0279(17) 0.0296(15) -0.0197(12)
C26 0.042(2) 0.0307(19) 0.0258(18) -0.0079(17) 0.0071(16) 0.0000(15)
F26 0.0501(14) 0.0402(13) 0.0333(13) -0.0122(11) -0.0001(11) -0.0045(10)
C3A 0.044(9) 0.041(9) 0.036(9) -0.012(6) 0.014(6) -0.004(6)
C4A 0.022(7) 0.021(7) 0.016(7) -0.001(6) 0.005(5) -0.001(5)
C5A 0.037(14) 0.040(16) 0.034(15) -0.016(10) 0.025(11) 0.005(11)
C21A 0.030(11) 0.027(11) 0.027(11) -0.005(6) 0.007(6) 0.004(7)
C22A 0.027(9) 0.022(8) 0.023(9) -0.005(6) 0.009(6) -0.004(6)
F22A 0.042(8) 0.033(8) 0.058(10) 0.010(6) 0.018(8) -0.002(7)
C23A 0.056(9) 0.048(9) 0.048(9) -0.001(6) 0.029(6) -0.001(6)
F23A 0.084(11) 0.060(10) 0.076(11) 0.017(9) 0.053(9) 0.015(8)
C24A 0.052(10) 0.040(11) 0.040(11) 0.001(7) 0.023(7) -0.002(7)
F24A 0.155(16) 0.114(16) 0.105(15) 0.021(12) 0.058(12) 0.000(11)
C25A 0.089(14) 0.086(14) 0.083(14) 0.001(7) 0.030(8) 0.000(7)
F25A 0.124(13) 0.060(10) 0.058(10) -0.005(9) 0.007(9) -0.033(8)
C26A 0.041(8) 0.030(7) 0.034(8) 0.001(6) 0.006(6) -0.003(6)
F26A 0.054(8) 0.024(6) 0.029(7) -0.013(6) -0.009(6) -0.016(5)
C11 0.0229(14) 0.0247(15) 0.0288(15) 0.0043(11) 0.0088(12) 0.0005(12)
C12 0.0234(15) 0.0322(17) 0.0370(17) 0.0044(12) 0.0163(13) 0.0003(13)
F12 0.0256(10) 0.0729(15) 0.0434(11) 0.0027(9) 0.0195(9) 0.0045(10)
C13 0.0171(14) 0.0335(17) 0.0379(17) 0.0054(12) 0.0062(13) -0.0041(14)
F13 0.0153(9) 0.0700(15) 0.0477(12) 0.0073(9) 0.0056(8) 0.0011(10)
C14 0.0257(15) 0.0302(16) 0.0254(15) 0.0038(12) 0.0047(12) -0.0007(12)
F14 0.0331(10) 0.0514(12) 0.0265(9) 0.0011(9) 0.0010(8) 0.0014(8)
C15 0.0236(15) 0.0337(17) 0.0279(16) -0.0014(12) 0.0103(12) 0.0011(13)
F15 0.0304(10) 0.0674(14) 0.0319(10) -0.0097(9) 0.0131(8) 0.0072(9)
C16 0.0150(13) 0.0303(16) 0.0319(16) 0.0013(11) 0.0054(12) 0.0003(12)
F16 0.0157(8) 0.0660(14) 0.0323(10) -0.0026(8) 0.0042(7) 0.0057(9)
C31 0.0228(14) 0.0445(19) 0.0194(14) 0.0033(13) 0.0044(12) 0.0045(13)
C32 0.0196(14) 0.0466(19) 0.0216(14) 0.0044(13) 0.0051(12) 0.0051(13)
F32 0.0267(9) 0.0491(12) 0.0364(10) 0.0051(8) 0.0162(8) 0.0059(8)
C33 0.0262(15) 0.046(2) 0.0226(15) 0.0002(14) 0.0050(12) 0.0074(14)
F33 0.0379(11) 0.0458(12) 0.0433(11) -0.0012(9) 0.0181(9) 0.0122(9)
C34 0.0380(18) 0.0365(18) 0.0314(17) 0.0066(14) 0.0099(14) 0.0071(14)
F34 0.0550(13) 0.0431(12) 0.0580(14) 0.0115(10) 0.0246(11) 0.0116(10)
C35 0.0328(17) 0.049(2) 0.0344(17) 0.0089(15) 0.0157(14) 0.0024(15)
F35 0.0529(13) 0.0498(13) 0.0699(15) 0.0154(10) 0.0401(12) 0.0066(11)
C36 0.0273(15) 0.0464(19) 0.0257(15) 0.0047(14) 0.0114(13) 0.0077(14)
F36 0.0444(11) 0.0495(12) 0.0486(12) 0.0058(9) 0.0329(10) 0.0063(9)
C41 0.0301(16) 0.0336(17) 0.0211(14) 0.0038(13) 0.0086(12) 0.0062(12)
C42 0.0286(15) 0.0326(16) 0.0202(14) 0.0046(12) 0.0096(12) 0.0061(12)
F42 0.0277(9) 0.0499(11) 0.0216(9) 0.0082(8) 0.0112(7) 0.0034(8)
C43 0.0286(16) 0.0361(17) 0.0285(16) 0.0042(13) 0.0111(13) 0.0055(13)
F43 0.0241(9) 0.0566(13) 0.0354(10) 0.0104(8) 0.0092(8) 0.0063(9)
C44 0.0307(16) 0.0365(18) 0.0253(16) 0.0022(13) 0.0010(13) 0.0055(13)
F44 0.0341(10) 0.0680(15) 0.0265(10) 0.0015(10) 0.0000(8) 0.0061(9)
C45 0.0440(19) 0.0369(18) 0.0195(15) -0.0014(14) 0.0117(14) 0.0026(13)
F45 0.0521(12) 0.0634(14) 0.0208(9) -0.0025(10) 0.0143(9) -0.0001(9)
C46 0.0295(16) 0.0393(18) 0.0296(16) 0.0020(13) 0.0166(13) 0.0049(13)
F46 0.0386(10) 0.0572(13) 0.0312(10) 0.0027(9) 0.0221(8) 0.0019(9)
P1 0.0254(5) 0.0319(5) 0.0350(5) 0.0027(4) 0.0217(4) 0.0070(4)
C51 0.036(2) 0.034(2) 0.052(3) -0.0022(19) 0.029(2) 0.003(2)
C52 0.074(4) 0.040(3) 0.097(4) 0.001(3) 0.060(3) 0.011(3)
C53 0.038(2) 0.057(3) 0.059(3) -0.017(2) 0.027(2) -0.017(2)
C54 0.035(2) 0.038(2) 0.048(2) 0.0049(17) 0.0250(19) 0.0018(18)
C55 0.027(2) 0.033(2) 0.035(2) 0.0049(17) 0.0201(19) 0.0014(17)
C56 0.030(2) 0.061(3) 0.056(3) 0.012(2) 0.022(2) 0.012(2)
C57 0.036(2) 0.036(2) 0.042(2) 0.0059(17) 0.0245(18) 0.0124(18)
C58 0.059(3) 0.036(2) 0.055(3) 0.003(2) 0.034(2) -0.004(2)
C59 0.031(2) 0.072(3) 0.029(2) 0.002(2) 0.0104(17) 0.008(2)
C60 0.048(3) 0.104(4) 0.052(3) 0.027(3) 0.021(2) 0.037(3)
C61 0.034(2) 0.096(4) 0.033(2) -0.021(2) 0.0040(19) 0.005(2)
C62 0.057(3) 0.090(4) 0.034(2) -0.011(3) 0.016(2) -0.004(2)
P1A 0.025(3) 0.042(3) 0.037(3) -0.003(2) 0.018(2) -0.003(2)
C51A 0.032(9) 0.032(8) 0.043(9) -0.001(6) 0.017(6) -0.006(6)
C52A 0.029(9) 0.030(9) 0.059(11) 0.003(7) 0.017(8) 0.005(8)
C53A 0.021(8) 0.037(9) 0.020(8) -0.011(7) 0.015(7) -0.010(7)
C54A 0.053(11) 0.051(11) 0.052(11) 0.006(9) 0.033(9) -0.012(9)
C55A 0.023(8) 0.027(8) 0.019(7) 0.005(6) 0.011(5) -0.010(5)
C56A 0.047(11) 0.065(12) 0.045(11) 0.000(9) 0.020(9) -0.005(9)
C57A 0.065(12) 0.056(12) 0.062(12) 0.000(10) 0.024(10) 0.008(10)
C58A 0.031(9) 0.060(12) 0.044(10) 0.008(8) 0.021(8) -0.010(9)
C59A 0.039(10) 0.046(9) 0.035(9) 0.007(6) 0.013(6) 0.001(6)
C60A 0.047(11) 0.053(12) 0.056(12) 0.002(9) 0.016(9) 0.004(10)
C61A 0.036(10) 0.065(12) 0.063(12) -0.007(9) 0.019(9) 0.002(10)
C62A 0.034(9) 0.039(10) 0.043(10) -0.012(8) 0.008(8) 0.001(8)
C71 0.054(5) 0.066(5) 0.045(4) -0.003(4) -0.012(4) -0.030(4)
Cl1 0.0652(13) 0.0208(9) 0.0419(11) -0.0056(8) 0.0209(9) 0.0000(7)
Cl2 0.082(2) 0.124(3) 0.103(3) -0.008(2) -0.015(2) 0.016(2)
C71A 0.090(6) 0.032(4) 0.052(4) -0.011(4) 0.009(4) 0.006(3)
Cl1A 0.103(2) 0.095(2) 0.084(2) 0.0279(18) 0.0252(18) 0.0079(16)
Cl2A 0.372(13) 0.213(9) 0.336(13) -0.019(9) 0.102(11) 0.033(9)

_geom_special_details            
;
All esds (except the esd in the dihedral angle between two l.s. planes)
are estimated using the full covariance matrix.  The cell esds are taken
into account individually in the estimation of esds in distances, angles
and torsion angles; correlations between esds in cell parameters are only
used when they are defined by crystal symmetry.  An approximate (isotropic)
treatment of cell esds is used for estimating esds involving l.s. planes.
;

loop_
_geom_bond_atom_site_label_1
_geom_bond_atom_site_label_2
_geom_bond_site_symmetry_2
_geom_bond_distance
_geom_bond_publ_flag
B2 C1 . 1.584(5) ?
B2 C31 . 1.623(5) ?
B2 C41 . 1.627(5) ?
B2 B1 . 1.924(6) ?
B2 H1 . 1.33(3) ?
C1 C2 . 1.535(5) ?
C1 B1 . 1.603(5) ?
C1 H1A . 0.97(3) ?
B1 C4A . 1.591(15) ?
B1 C11 . 1.610(5) ?
B1 C4 . 1.653(5) ?
B1 H1 . 1.35(3) ?
C2 C3A . 1.448(17) ?
C2 C3 . 1.526(5) ?
C2 H2A . 0.99 ?
C2 H2B . 0.99 ?
C2 H2C . 0.99 ?
C2 H2D . 0.99 ?
C3 C5 . 1.519(7) ?
C3 C4 . 1.544(5) ?
C3 H3 . 1.0 ?
C4 C21 . 1.509(6) ?
C4 H4 . 1.0 ?
C5 H5A . 0.98 ?
C5 H5B . 0.98 ?
C5 H5C . 0.98 ?
C21 C26 . 1.391(5) ?
C21 C22 . 1.401(6) ?
C22 F22 . 1.343(6) ?
C22 C23 . 1.381(5) ?
C23 F23 . 1.352(5) ?
C23 C24 . 1.359(6) ?
C24 F24 . 1.338(5) ?
C24 C25 . 1.382(7) ?
C25 F25 . 1.352(6) ?
C25 C26 . 1.380(7) ?
C26 F26 . 1.350(5) ?
C3A C5A . 1.51(2) ?
C3A C4A . 1.554(18) ?
C3A H3A . 1.0 ?
C4A C21A . 1.533(17) ?
C4A H4A . 1.0 ?
C5A H501 . 0.98 ?
C5A H502 . 0.98 ?
C5A H503 . 0.98 ?
C21A C22A . 1.377(13) ?
C21A C26A . 1.386(16) ?
C22A F22A . 1.325(14) ?
C22A C23A . 1.384(14) ?
C23A F23A . 1.330(14) ?
C23A C24A . 1.381(14) ?
C24A F24A . 1.348(15) ?
C24A C25A . 1.377(14) ?
C25A F25A . 1.344(14) ?
C25A C26A . 1.386(14) ?
C26A F26A . 1.347(14) ?
C11 C16 . 1.381(4) ?
C11 C12 . 1.387(4) ?
C12 F12 . 1.349(4) ?
C12 C13 . 1.382(5) ?
C13 F13 . 1.346(3) ?
C13 C14 . 1.371(5) ?
C14 F14 . 1.348(4) ?
C14 C15 . 1.374(4) ?
C15 F15 . 1.349(3) ?
C15 C16 . 1.376(4) ?
C16 F16 . 1.358(3) ?
C31 C32 . 1.388(4) ?
C31 C36 . 1.396(4) ?
C32 F32 . 1.357(3) ?
C32 C33 . 1.372(5) ?
C33 F33 . 1.349(4) ?
C33 C34 . 1.379(5) ?
C34 F34 . 1.347(4) ?
C34 C35 . 1.376(5) ?
C35 F35 . 1.355(4) ?
C35 C36 . 1.375(5) ?
C36 F36 . 1.356(4) ?
C41 C42 . 1.384(4) ?
C41 C46 . 1.391(4) ?
C42 F42 . 1.352(3) ?
C42 C43 . 1.379(4) ?
C43 F43 . 1.347(4) ?
C43 C44 . 1.379(5) ?
C44 F44 . 1.356(4) ?
C44 C45 . 1.368(5) ?
C45 F45 . 1.345(3) ?
C45 C46 . 1.387(5) ?
C46 F46 . 1.353(4) ?
P1 C55 . 1.856(5) ?
P1 C59 . 1.867(5) ?
P1 C51 . 1.875(4) ?
P1 H1B . 1.272(19) ?
C51 C54 . 1.525(5) ?
C51 C52 . 1.528(6) ?
C51 C53 . 1.539(7) ?
C52 H52A . 0.98 ?
C52 H52B . 0.98 ?
C52 H52C . 0.98 ?
C53 H53A . 0.98 ?
C53 H53B . 0.98 ?
C53 H53C . 0.98 ?
C54 H54A . 0.98 ?
C54 H54B . 0.98 ?
C54 H54C . 0.98 ?
C55 C58 . 1.532(6) ?
C55 C56 . 1.540(6) ?
C55 C57 . 1.546(6) ?
C56 H56A . 0.98 ?
C56 H56B . 0.98 ?
C56 H56C . 0.98 ?
C57 H57A . 0.98 ?
C57 H57B . 0.98 ?
C57 H57C . 0.98 ?
C58 H58A . 0.98 ?
C58 H58B . 0.98 ?
C58 H58C . 0.98 ?
C59 C60 . 1.540(7) ?
C59 C62 . 1.540(6) ?
C59 C61 . 1.540(7) ?
C60 H60A . 0.98 ?
C60 H60B . 0.98 ?
C60 H60C . 0.98 ?
C61 H61A . 0.98 ?
C61 H61B . 0.98 ?
C61 H61C . 0.98 ?
C62 H62A . 0.98 ?
C62 H62B . 0.98 ?
C62 H62C . 0.98 ?
P1A C55A . 1.866(13) ?
P1A C59A . 1.868(14) ?
P1A C51A . 1.872(13) ?
P1A H1C . 1.28(2) ?
C51A C52A . 1.528(14) ?
C51A C53A . 1.542(14) ?
C51A C54A . 1.557(14) ?
C52A H52D . 0.98 ?
C52A H52E . 0.98 ?
C52A H52F . 0.98 ?
C53A H53D . 0.98 ?
C53A H53E . 0.98 ?
C53A H53F . 0.98 ?
C54A H54D . 0.98 ?
C54A H54E . 0.98 ?
C54A H54F . 0.98 ?
C55A C58A . 1.544(14) ?
C55A C57A . 1.549(14) ?
C55A C56A . 1.550(14) ?
C56A H56D . 0.98 ?
C56A H56E . 0.98 ?
C56A H56F . 0.98 ?
C57A H57D . 0.98 ?
C57A H57E . 0.98 ?
C57A H57F . 0.98 ?
C58A H58D . 0.98 ?
C58A H58E . 0.98 ?
C58A H58F . 0.98 ?
C59A C62A . 1.532(14) ?
C59A C61A . 1.551(14) ?
C59A C60A . 1.552(15) ?
C60A H60D . 0.98 ?
C60A H60E . 0.98 ?
C60A H60F . 0.98 ?
C61A H61D . 0.98 ?
C61A H61E . 0.98 ?
C61A H61F . 0.98 ?
C62A H62D . 0.98 ?
C62A H62E . 0.98 ?
C62A H62F . 0.98 ?
C71 Cl2 . 1.660(9) ?
C71 Cl1 . 1.766(7) ?
C71 H71A . 0.99 ?
C71 H71B . 0.99 ?
C71A Cl2A . 1.626(12) ?
C71A Cl1A . 1.921(8) ?
C71A H71C . 0.99 ?
C71A H71D . 0.99 ?

loop_
_geom_angle_atom_site_label_1
_geom_angle_atom_site_label_2
_geom_angle_atom_site_label_3
_geom_angle_site_symmetry_1
_geom_angle_site_symmetry_3
_geom_angle
_geom_angle_publ_flag
C1 B2 C31 . . 116.3(3) ?
C1 B2 C41 . . 123.2(3) ?
C31 B2 C41 . . 110.3(3) ?
C1 B2 B1 . . 53.3(2) ?
C31 B2 B1 . . 118.7(2) ?
C41 B2 B1 . . 124.3(3) ?
C1 B2 H1 . . 97.6(15) ?
C31 B2 H1 . . 106.1(15) ?
C41 B2 H1 . . 98.9(15) ?
B1 B2 H1 . . 44.5(14) ?
C2 C1 B2 . . 121.0(3) ?
C2 C1 B1 . . 106.2(3) ?
B2 C1 B1 . . 74.3(2) ?
C2 C1 H1A . . 114.(2) ?
B2 C1 H1A . . 115.(2) ?
B1 C1 H1A . . 120.1(19) ?
C4A B1 C1 . . 97.9(6) ?
C4A B1 C11 . . 132.9(7) ?
C1 B1 C11 . . 126.4(3) ?
C1 B1 C4 . . 103.2(3) ?
C11 B1 C4 . . 115.7(3) ?
C4A B1 B2 . . 97.9(8) ?
C1 B1 B2 . . 52.41(19) ?
C11 B1 B2 . . 120.6(3) ?
C4 B1 B2 . . 121.7(3) ?
C4A B1 H1 . . 88.5(16) ?
C1 B1 H1 . . 95.9(14) ?
C11 B1 H1 . . 100.8(14) ?
C4 B1 H1 . . 113.0(14) ?
B2 B1 H1 . . 43.7(14) ?
C3A C2 C1 . . 108.8(9) ?
C3 C2 C1 . . 108.3(3) ?
C3 C2 H2A . . 110.0 ?
C1 C2 H2A . . 110.0 ?
C3 C2 H2B . . 110.0 ?
C1 C2 H2B . . 110.0 ?
H2A C2 H2B . . 108.4 ?
C3A C2 H2C . . 109.9 ?
C1 C2 H2C . . 109.9 ?
C3A C2 H2D . . 109.9 ?
C1 C2 H2D . . 109.9 ?
H2C C2 H2D . . 108.3 ?
C5 C3 C2 . . 114.0(5) ?
C5 C3 C4 . . 114.2(5) ?
C2 C3 C4 . . 103.7(3) ?
C5 C3 H3 . . 108.2 ?
C2 C3 H3 . . 108.2 ?
C4 C3 H3 . . 108.2 ?
C21 C4 C3 . . 118.9(4) ?
C21 C4 B1 . . 119.0(4) ?
C3 C4 B1 . . 104.4(3) ?
C21 C4 H4 . . 104.3 ?
C3 C4 H4 . . 104.3 ?
B1 C4 H4 . . 104.3 ?
C3 C5 H5A . . 109.5 ?
C3 C5 H5B . . 109.5 ?
H5A C5 H5B . . 109.5 ?
C3 C5 H5C . . 109.5 ?
H5A C5 H5C . . 109.5 ?
H5B C5 H5C . . 109.5 ?
C26 C21 C22 . . 113.2(4) ?
C26 C21 C4 . . 120.3(4) ?
C22 C21 C4 . . 126.5(4) ?
F22 C22 C23 . . 116.5(4) ?
F22 C22 C21 . . 120.2(4) ?
C23 C22 C21 . . 123.3(5) ?
F23 C23 C24 . . 119.1(4) ?
F23 C23 C22 . . 119.6(4) ?
C24 C23 C22 . . 121.3(4) ?
F24 C24 C23 . . 121.2(4) ?
F24 C24 C25 . . 121.0(4) ?
C23 C24 C25 . . 117.8(4) ?
F25 C25 C26 . . 121.7(5) ?
F25 C25 C24 . . 118.2(5) ?
C26 C25 C24 . . 120.1(4) ?
F26 C26 C25 . . 116.2(4) ?
F26 C26 C21 . . 119.6(4) ?
C25 C26 C21 . . 124.2(4) ?
C2 C3A C5A . . 119.(3) ?
C2 C3A C4A . . 102.6(13) ?
C5A C3A C4A . . 114.(2) ?
C2 C3A H3A . . 106.6 ?
C5A C3A H3A . . 106.6 ?
C4A C3A H3A . . 106.6 ?
C21A C4A C3A . . 108.(2) ?
C21A C4A B1 . . 111.9(19) ?
C3A C4A B1 . . 102.8(13) ?
C21A C4A H4A . . 111.2 ?
C3A C4A H4A . . 111.2 ?
B1 C4A H4A . . 111.2 ?
C3A C5A H501 . . 109.5 ?
C3A C5A H502 . . 109.5 ?
H501 C5A H502 . . 109.5 ?
C3A C5A H503 . . 109.5 ?
H501 C5A H503 . . 109.5 ?
H502 C5A H503 . . 109.5 ?
C22A C21A C26A . . 118.6(15) ?
C22A C21A C4A . . 119.6(15) ?
C26A C21A C4A . . 120.6(15) ?
F22A C22A C21A . . 121.0(15) ?
F22A C22A C23A . . 115.9(16) ?
C21A C22A C23A . . 123.0(15) ?
F23A C23A C24A . . 118.4(16) ?
F23A C23A C22A . . 123.6(16) ?
C24A C23A C22A . . 118.0(15) ?
F24A C24A C25A . . 126.(2) ?
F24A C24A C23A . . 114.(2) ?
C25A C24A C23A . . 118.9(19) ?
F25A C25A C24A . . 120.9(17) ?
F25A C25A C26A . . 116.6(16) ?
C24A C25A C26A . . 122.3(16) ?
F26A C26A C25A . . 120.0(15) ?
F26A C26A C21A . . 121.6(14) ?
C25A C26A C21A . . 118.2(14) ?
C16 C11 C12 . . 114.4(3) ?
C16 C11 B1 . . 121.7(3) ?
C12 C11 B1 . . 123.7(3) ?
F12 C12 C13 . . 116.4(3) ?
F12 C12 C11 . . 120.3(3) ?
C13 C12 C11 . . 123.2(3) ?
F13 C13 C14 . . 119.1(3) ?
F13 C13 C12 . . 121.1(3) ?
C14 C13 C12 . . 119.8(3) ?
F14 C14 C13 . . 120.8(3) ?
F14 C14 C15 . . 120.0(3) ?
C13 C14 C15 . . 119.2(3) ?
F15 C15 C14 . . 119.2(3) ?
F15 C15 C16 . . 121.5(3) ?
C14 C15 C16 . . 119.3(3) ?
F16 C16 C15 . . 115.9(3) ?
F16 C16 C11 . . 120.0(3) ?
C15 C16 C11 . . 124.1(3) ?
C32 C31 C36 . . 112.8(3) ?
C32 C31 B2 . . 123.1(3) ?
C36 C31 B2 . . 123.8(3) ?
F32 C32 C33 . . 115.8(3) ?
F32 C32 C31 . . 119.1(3) ?
C33 C32 C31 . . 125.1(3) ?
F33 C33 C32 . . 121.0(3) ?
F33 C33 C34 . . 119.6(3) ?
C32 C33 C34 . . 119.4(3) ?
F34 C34 C35 . . 120.8(3) ?
F34 C34 C33 . . 120.6(3) ?
C35 C34 C33 . . 118.5(3) ?
F35 C35 C36 . . 120.8(3) ?
F35 C35 C34 . . 119.2(3) ?
C36 C35 C34 . . 120.0(3) ?
F36 C36 C35 . . 114.9(3) ?
F36 C36 C31 . . 120.9(3) ?
C35 C36 C31 . . 124.1(3) ?
C42 C41 C46 . . 114.0(3) ?
C42 C41 B2 . . 125.1(3) ?
C46 C41 B2 . . 120.7(3) ?
F42 C42 C43 . . 115.2(3) ?
F42 C42 C41 . . 121.0(3) ?
C43 C42 C41 . . 123.9(3) ?
F43 C43 C44 . . 119.5(3) ?
F43 C43 C42 . . 121.3(3) ?
C44 C43 C42 . . 119.2(3) ?
F44 C44 C45 . . 120.2(3) ?
F44 C44 C43 . . 119.7(3) ?
C45 C44 C43 . . 120.1(3) ?
F45 C45 C44 . . 120.3(3) ?
F45 C45 C46 . . 121.1(3) ?
C44 C45 C46 . . 118.7(3) ?
F46 C46 C45 . . 116.6(3) ?
F46 C46 C41 . . 119.3(3) ?
C45 C46 C41 . . 124.2(3) ?
C55 P1 C59 . . 114.6(2) ?
C55 P1 C51 . . 113.8(2) ?
C59 P1 C51 . . 115.0(2) ?
C55 P1 H1B . . 103.6(19) ?
C59 P1 H1B . . 100.7(19) ?
C51 P1 H1B . . 107.3(19) ?
C54 C51 C52 . . 111.1(4) ?
C54 C51 C53 . . 108.3(4) ?
C52 C51 C53 . . 106.4(4) ?
C54 C51 P1 . . 111.1(3) ?
C52 C51 P1 . . 108.1(3) ?
C53 C51 P1 . . 111.9(3) ?
C51 C52 H52A . . 109.5 ?
C51 C52 H52B . . 109.5 ?
H52A C52 H52B . . 109.5 ?
C51 C52 H52C . . 109.5 ?
H52A C52 H52C . . 109.5 ?
H52B C52 H52C . . 109.5 ?
C51 C53 H53A . . 109.5 ?
C51 C53 H53B . . 109.5 ?
H53A C53 H53B . . 109.5 ?
C51 C53 H53C . . 109.5 ?
H53A C53 H53C . . 109.5 ?
H53B C53 H53C . . 109.5 ?
C51 C54 H54A . . 109.5 ?
C51 C54 H54B . . 109.5 ?
H54A C54 H54B . . 109.5 ?
C51 C54 H54C . . 109.5 ?
H54A C54 H54C . . 109.5 ?
H54B C54 H54C . . 109.5 ?
C58 C55 C56 . . 106.6(4) ?
C58 C55 C57 . . 108.2(4) ?
C56 C55 C57 . . 110.5(4) ?
C58 C55 P1 . . 110.9(3) ?
C56 C55 P1 . . 108.9(3) ?
C57 C55 P1 . . 111.5(3) ?
C55 C56 H56A . . 109.5 ?
C55 C56 H56B . . 109.5 ?
H56A C56 H56B . . 109.5 ?
C55 C56 H56C . . 109.5 ?
H56A C56 H56C . . 109.5 ?
H56B C56 H56C . . 109.5 ?
C55 C57 H57A . . 109.5 ?
C55 C57 H57B . . 109.5 ?
H57A C57 H57B . . 109.5 ?
C55 C57 H57C . . 109.5 ?
H57A C57 H57C . . 109.5 ?
H57B C57 H57C . . 109.5 ?
C55 C58 H58A . . 109.5 ?
C55 C58 H58B . . 109.5 ?
H58A C58 H58B . . 109.5 ?
C55 C58 H58C . . 109.5 ?
H58A C58 H58C . . 109.5 ?
H58B C58 H58C . . 109.5 ?
C60 C59 C62 . . 106.8(4) ?
C60 C59 C61 . . 109.1(4) ?
C62 C59 C61 . . 111.7(5) ?
C60 C59 P1 . . 109.8(4) ?
C62 C59 P1 . . 108.2(4) ?
C61 C59 P1 . . 111.1(3) ?
C59 C60 H60A . . 109.5 ?
C59 C60 H60B . . 109.5 ?
H60A C60 H60B . . 109.5 ?
C59 C60 H60C . . 109.5 ?
H60A C60 H60C . . 109.5 ?
H60B C60 H60C . . 109.5 ?
C59 C61 H61A . . 109.5 ?
C59 C61 H61B . . 109.5 ?
H61A C61 H61B . . 109.5 ?
C59 C61 H61C . . 109.5 ?
H61A C61 H61C . . 109.5 ?
H61B C61 H61C . . 109.5 ?
C59 C62 H62A . . 109.5 ?
C59 C62 H62B . . 109.5 ?
H62A C62 H62B . . 109.5 ?
C59 C62 H62C . . 109.5 ?
H62A C62 H62C . . 109.5 ?
H62B C62 H62C . . 109.5 ?
C55A P1A C59A . . 114.2(8) ?
C55A P1A C51A . . 115.0(8) ?
C59A P1A C51A . . 115.0(8) ?
C55A P1A H1C . . 110.(9) ?
C59A P1A H1C . . 113.(9) ?
C51A P1A H1C . . 86.(9) ?
C52A C51A C53A . . 106.3(14) ?
C52A C51A C54A . . 108.4(15) ?
C53A C51A C54A . . 107.5(14) ?
C52A C51A P1A . . 112.4(12) ?
C53A C51A P1A . . 114.0(11) ?
C54A C51A P1A . . 108.0(13) ?
C51A C52A H52D . . 109.5 ?
C51A C52A H52E . . 109.5 ?
H52D C52A H52E . . 109.5 ?
C51A C52A H52F . . 109.5 ?
H52D C52A H52F . . 109.5 ?
H52E C52A H52F . . 109.5 ?
C51A C53A H53D . . 109.5 ?
C51A C53A H53E . . 109.5 ?
H53D C53A H53E . . 109.5 ?
C51A C53A H53F . . 109.5 ?
H53D C53A H53F . . 109.5 ?
H53E C53A H53F . . 109.5 ?
C51A C54A H54D . . 109.5 ?
C51A C54A H54E . . 109.5 ?
H54D C54A H54E . . 109.5 ?
C51A C54A H54F . . 109.5 ?
H54D C54A H54F . . 109.5 ?
H54E C54A H54F . . 109.5 ?
C58A C55A C57A . . 107.0(16) ?
C58A C55A C56A . . 108.3(15) ?
C57A C55A C56A . . 107.8(16) ?
C58A C55A P1A . . 112.9(13) ?
C57A C55A P1A . . 109.0(14) ?
C56A C55A P1A . . 111.7(13) ?
C55A C56A H56D . . 109.5 ?
C55A C56A H56E . . 109.5 ?
H56D C56A H56E . . 109.5 ?
C55A C56A H56F . . 109.5 ?
H56D C56A H56F . . 109.5 ?
H56E C56A H56F . . 109.5 ?
C55A C57A H57D . . 109.5 ?
C55A C57A H57E . . 109.5 ?
H57D C57A H57E . . 109.5 ?
C55A C57A H57F . . 109.5 ?
H57D C57A H57F . . 109.5 ?
H57E C57A H57F . . 109.5 ?
C55A C58A H58D . . 109.5 ?
C55A C58A H58E . . 109.5 ?
H58D C58A H58E . . 109.5 ?
C55A C58A H58F . . 109.5 ?
H58D C58A H58F . . 109.5 ?
H58E C58A H58F . . 109.5 ?
C62A C59A C61A . . 110.7(16) ?
C62A C59A C60A . . 105.0(15) ?
C61A C59A C60A . . 107.5(16) ?
C62A C59A P1A . . 115.0(13) ?
C61A C59A P1A . . 108.1(13) ?
C60A C59A P1A . . 110.3(14) ?
C59A C60A H60D . . 109.5 ?
C59A C60A H60E . . 109.5 ?
H60D C60A H60E . . 109.5 ?
C59A C60A H60F . . 109.5 ?
H60D C60A H60F . . 109.5 ?
H60E C60A H60F . . 109.5 ?
C59A C61A H61D . . 109.5 ?
C59A C61A H61E . . 109.5 ?
H61D C61A H61E . . 109.5 ?
C59A C61A H61F . . 109.5 ?
H61D C61A H61F . . 109.5 ?
H61E C61A H61F . . 109.5 ?
C59A C62A H62D . . 109.5 ?
C59A C62A H62E . . 109.5 ?
H62D C62A H62E . . 109.5 ?
C59A C62A H62F . . 109.5 ?
H62D C62A H62F . . 109.5 ?
H62E C62A H62F . . 109.5 ?
Cl2 C71 Cl1 . . 114.7(5) ?
Cl2 C71 H71A . . 108.6 ?
Cl1 C71 H71A . . 108.6 ?
Cl2 C71 H71B . . 108.6 ?
Cl1 C71 H71B . . 108.6 ?
H71A C71 H71B . . 107.6 ?
Cl2A C71A Cl1A . . 97.0(7) ?
Cl2A C71A H71C . . 112.4 ?
Cl1A C71A H71C . . 112.4 ?
Cl2A C71A H71D . . 112.4 ?
Cl1A C71A H71D . . 112.4 ?
H71C C71A H71D . . 109.9 ?

loop_
_geom_torsion_atom_site_label_1
_geom_torsion_atom_site_label_2
_geom_torsion_atom_site_label_3
_geom_torsion_atom_site_label_4
_geom_torsion_site_symmetry_1
_geom_torsion_site_symmetry_2
_geom_torsion_site_symmetry_3
_geom_torsion_site_symmetry_4
_geom_torsion
_geom_torsion_publ_flag
C31 B2 C1 C2 . . . . -152.8(3) ?
C41 B2 C1 C2 . . . . -10.8(5) ?
B1 B2 C1 C2 . . . . 99.8(3) ?
C31 B2 C1 B1 . . . . 107.4(3) ?
C41 B2 C1 B1 . . . . -110.6(3) ?
C2 C1 B1 C4A . . . . -24.5(9) ?
B2 C1 B1 C4A . . . . 93.9(8) ?
C2 C1 B1 C11 . . . . 138.2(3) ?
B2 C1 B1 C11 . . . . -103.4(4) ?
C2 C1 B1 C4 . . . . 1.6(4) ?
B2 C1 B1 C4 . . . . 120.0(3) ?
C2 C1 B1 B2 . . . . -118.4(3) ?
B2 C1 C2 C3A . . . . -83.9(13) ?
B1 C1 C2 C3A . . . . -2.7(13) ?
B2 C1 C2 C3 . . . . -59.8(4) ?
B1 C1 C2 C3 . . . . 21.4(4) ?
C1 C2 C3 C5 . . . . -161.6(6) ?
C1 C2 C3 C4 . . . . -36.8(4) ?
C5 C3 C4 C21 . . . . -63.5(7) ?
C2 C3 C4 C21 . . . . 171.8(4) ?
C5 C3 C4 B1 . . . . 161.0(6) ?
C2 C3 C4 B1 . . . . 36.3(4) ?
C1 B1 C4 C21 . . . . -158.6(3) ?
C11 B1 C4 C21 . . . . 59.2(5) ?
B2 B1 C4 C21 . . . . -104.9(4) ?
C1 B1 C4 C3 . . . . -23.3(4) ?
C11 B1 C4 C3 . . . . -165.4(3) ?
B2 B1 C4 C3 . . . . 30.4(4) ?
C3 C4 C21 C26 . . . . 141.9(5) ?
B1 C4 C21 C26 . . . . -89.1(7) ?
C3 C4 C21 C22 . . . . -36.1(9) ?
B1 C4 C21 C22 . . . . 92.9(8) ?
C26 C21 C22 F22 . . . . -176.8(5) ?
C4 C21 C22 F22 . . . . 1.4(10) ?
C26 C21 C22 C23 . . . . 3.0(9) ?
C4 C21 C22 C23 . . . . -178.9(5) ?
F22 C22 C23 F23 . . . . -3.0(6) ?
C21 C22 C23 F23 . . . . 177.3(5) ?
F22 C22 C23 C24 . . . . 177.2(4) ?
C21 C22 C23 C24 . . . . -2.5(8) ?
F23 C23 C24 F24 . . . . -0.3(6) ?
C22 C23 C24 F24 . . . . 179.5(4) ?
F23 C23 C24 C25 . . . . 179.9(8) ?
C22 C23 C24 C25 . . . . -0.3(9) ?
F24 C24 C25 F25 . . . . 1.0(15) ?
C23 C24 C25 F25 . . . . -179.1(8) ?
F24 C24 C25 C26 . . . . -177.4(8) ?
C23 C24 C25 C26 . . . . 2.4(15) ?
F25 C25 C26 F26 . . . . 0.2(14) ?
C24 C25 C26 F26 . . . . 178.6(8) ?
F25 C25 C26 C21 . . . . 179.7(8) ?
C24 C25 C26 C21 . . . . -1.9(16) ?
C22 C21 C26 F26 . . . . 178.7(5) ?
C4 C21 C26 F26 . . . . 0.4(9) ?
C22 C21 C26 C25 . . . . -0.8(11) ?
C4 C21 C26 C25 . . . . -179.1(8) ?
C1 C2 C3A C5A . . . . 157.(3) ?
C1 C2 C3A C4A . . . . 30.(2) ?
C2 C3A C4A C21A . . . . -164.6(17) ?
C5A C3A C4A C21A . . . . 65.(4) ?
C2 C3A C4A B1 . . . . -46.(2) ?
C5A C3A C4A B1 . . . . -177.(3) ?
C1 B1 C4A C21A . . . . 157.9(17) ?
C11 B1 C4A C21A . . . . -3.(2) ?
B2 B1 C4A C21A . . . . -149.2(17) ?
C1 B1 C4A C3A . . . . 42.1(14) ?
C11 B1 C4A C3A . . . . -118.8(13) ?
B2 B1 C4A C3A . . . . 95.0(14) ?
C3A C4A C21A C22A . . . . -123.(4) ?
B1 C4A C21A C22A . . . . 124.(4) ?
C3A C4A C21A C26A . . . . 70.(4) ?
B1 C4A C21A C26A . . . . -43.(4) ?
C26A C21A C22A F22A . . . . 174.(3) ?
C4A C21A C22A F22A . . . . 7.(6) ?
C26A C21A C22A C23A . . . . -4.(6) ?
C4A C21A C22A C23A . . . . -171.(3) ?
F22A C22A C23A F23A . . . . 5.(5) ?
C21A C22A C23A F23A . . . . -178.(4) ?
F22A C22A C23A C24A . . . . -172.(6) ?
C21A C22A C23A C24A . . . . 5.(7) ?
F23A C23A C24A F24A . . . . 7.(10) ?
C22A C23A C24A F24A . . . . -176.(5) ?
F23A C23A C24A C25A . . . . 174.(6) ?
C22A C23A C24A C25A . . . . -9.(11) ?
F24A C24A C25A F25A . . . . -9.(12) ?
C23A C24A C25A F25A . . . . -174.(6) ?
F24A C24A C25A C26A . . . . 176.(7) ?
C23A C24A C25A C26A . . . . 11.(11) ?
F25A C25A C26A F26A . . . . 1.(5) ?
C24A C25A C26A F26A . . . . 175.(6) ?
F25A C25A C26A C21A . . . . 176.(4) ?
C24A C25A C26A C21A . . . . -9.(8) ?
C22A C21A C26A F26A . . . . -179.(3) ?
C4A C21A C26A F26A . . . . -12.(6) ?
C22A C21A C26A C25A . . . . 5.(6) ?
C4A C21A C26A C25A . . . . 173.(4) ?
C4A B1 C11 C16 . . . . -58.4(11) ?
C1 B1 C11 C16 . . . . 145.3(3) ?
C4 B1 C11 C16 . . . . -82.6(4) ?
B2 B1 C11 C16 . . . . 81.7(4) ?
C4A B1 C11 C12 . . . . 115.5(11) ?
C1 B1 C11 C12 . . . . -40.8(5) ?
C4 B1 C11 C12 . . . . 91.3(4) ?
B2 B1 C11 C12 . . . . -104.4(3) ?
C16 C11 C12 F12 . . . . 179.0(3) ?
B1 C11 C12 F12 . . . . 4.7(5) ?
C16 C11 C12 C13 . . . . 0.1(5) ?
B1 C11 C12 C13 . . . . -174.2(3) ?
F12 C12 C13 F13 . . . . 0.9(5) ?
C11 C12 C13 F13 . . . . 179.8(3) ?
F12 C12 C13 C14 . . . . -178.4(3) ?
C11 C12 C13 C14 . . . . 0.6(5) ?
F13 C13 C14 F14 . . . . -0.5(5) ?
C12 C13 C14 F14 . . . . 178.8(3) ?
F13 C13 C14 C15 . . . . 179.2(3) ?
C12 C13 C14 C15 . . . . -1.5(5) ?
F14 C14 C15 F15 . . . . 0.8(5) ?
C13 C14 C15 F15 . . . . -178.9(3) ?
F14 C14 C15 C16 . . . . -178.6(3) ?
C13 C14 C15 C16 . . . . 1.8(5) ?
F15 C15 C16 F16 . . . . -0.6(4) ?
C14 C15 C16 F16 . . . . 178.8(3) ?
F15 C15 C16 C11 . . . . 179.6(3) ?
C14 C15 C16 C11 . . . . -1.1(5) ?
C12 C11 C16 F16 . . . . -179.7(3) ?
B1 C11 C16 F16 . . . . -5.3(4) ?
C12 C11 C16 C15 . . . . 0.1(5) ?
B1 C11 C16 C15 . . . . 174.6(3) ?
C1 B2 C31 C32 . . . . -146.2(3) ?
C41 B2 C31 C32 . . . . 67.2(4) ?
B1 B2 C31 C32 . . . . -85.4(4) ?
C1 B2 C31 C36 . . . . 40.6(4) ?
C41 B2 C31 C36 . . . . -106.0(3) ?
B1 B2 C31 C36 . . . . 101.3(3) ?
C36 C31 C32 F32 . . . . 178.7(3) ?
B2 C31 C32 F32 . . . . 4.8(4) ?
C36 C31 C32 C33 . . . . 0.1(4) ?
B2 C31 C32 C33 . . . . -173.7(3) ?
F32 C32 C33 F33 . . . . 0.1(4) ?
C31 C32 C33 F33 . . . . 178.7(3) ?
F32 C32 C33 C34 . . . . 179.9(3) ?
C31 C32 C33 C34 . . . . -1.5(5) ?
F33 C33 C34 F34 . . . . 1.4(5) ?
C32 C33 C34 F34 . . . . -178.3(3) ?
F33 C33 C34 C35 . . . . -179.1(3) ?
C32 C33 C34 C35 . . . . 1.2(5) ?
F34 C34 C35 F35 . . . . -0.6(5) ?
C33 C34 C35 F35 . . . . 179.9(3) ?
F34 C34 C35 C36 . . . . 179.9(3) ?
C33 C34 C35 C36 . . . . 0.5(5) ?
F35 C35 C36 F36 . . . . -2.1(5) ?
C34 C35 C36 F36 . . . . 177.4(3) ?
F35 C35 C36 C31 . . . . 178.6(3) ?
C34 C35 C36 C31 . . . . -2.0(5) ?
C32 C31 C36 F36 . . . . -177.7(3) ?
B2 C31 C36 F36 . . . . -3.9(5) ?
C32 C31 C36 C35 . . . . 1.6(5) ?
B2 C31 C36 C35 . . . . 175.4(3) ?
C1 B2 C41 C42 . . . . 122.1(4) ?
C31 B2 C41 C42 . . . . -94.0(4) ?
B1 B2 C41 C42 . . . . 56.8(5) ?
C1 B2 C41 C46 . . . . -62.5(5) ?
C31 B2 C41 C46 . . . . 81.4(4) ?
B1 B2 C41 C46 . . . . -127.8(3) ?
C46 C41 C42 F42 . . . . -177.9(3) ?
B2 C41 C42 F42 . . . . -2.3(5) ?
C46 C41 C42 C43 . . . . 1.9(5) ?
B2 C41 C42 C43 . . . . 177.6(3) ?
F42 C42 C43 F43 . . . . -1.0(4) ?
C41 C42 C43 F43 . . . . 179.2(3) ?
F42 C42 C43 C44 . . . . 179.3(3) ?
C41 C42 C43 C44 . . . . -0.5(5) ?
F43 C43 C44 F44 . . . . 0.6(5) ?
C42 C43 C44 F44 . . . . -179.6(3) ?
F43 C43 C44 C45 . . . . 179.3(3) ?
C42 C43 C44 C45 . . . . -1.0(5) ?
F44 C44 C45 F45 . . . . 0.0(5) ?
C43 C44 C45 F45 . . . . -178.6(3) ?
F44 C44 C45 C46 . . . . 179.6(3) ?
C43 C44 C45 C46 . . . . 0.9(5) ?
F45 C45 C46 F46 . . . . 1.2(5) ?
C44 C45 C46 F46 . . . . -178.4(3) ?
F45 C45 C46 C41 . . . . -179.8(3) ?
C44 C45 C46 C41 . . . . 0.6(5) ?
C42 C41 C46 F46 . . . . 177.1(3) ?
B2 C41 C46 F46 . . . . 1.2(5) ?
C42 C41 C46 C45 . . . . -2.0(5) ?
B2 C41 C46 C45 . . . . -177.8(3) ?
C55 P1 C51 C54 . . . . 87.3(4) ?
C59 P1 C51 C54 . . . . -47.6(4) ?
C55 P1 C51 C52 . . . . -150.5(3) ?
C59 P1 C51 C52 . . . . 74.5(4) ?
C55 P1 C51 C53 . . . . -33.8(4) ?
C59 P1 C51 C53 . . . . -168.7(3) ?
C59 P1 C55 C58 . . . . -38.3(4) ?
C51 P1 C55 C58 . . . . -173.4(3) ?
C59 P1 C55 C56 . . . . -155.3(3) ?
C51 P1 C55 C56 . . . . 69.6(4) ?
C59 P1 C55 C57 . . . . 82.4(4) ?
C51 P1 C55 C57 . . . . -52.7(4) ?
C55 P1 C59 C60 . . . . -173.7(3) ?
C51 P1 C59 C60 . . . . -39.1(4) ?
C55 P1 C59 C62 . . . . 70.1(4) ?
C51 P1 C59 C62 . . . . -155.3(3) ?
C55 P1 C59 C61 . . . . -52.8(4) ?
C51 P1 C59 C61 . . . . 81.7(4) ?
C55A P1A C51A C52A . . . . -170.3(13) ?
C59A P1A C51A C52A . . . . -34.5(16) ?
C55A P1A C51A C53A . . . . -49.3(15) ?
C59A P1A C51A C53A . . . . 86.5(14) ?
C55A P1A C51A C54A . . . . 70.2(15) ?
C59A P1A C51A C54A . . . . -154.1(13) ?
C59A P1A C55A C58A . . . . -51.6(16) ?
C51A P1A C55A C58A . . . . 84.5(15) ?
C59A P1A C55A C57A . . . . 67.2(17) ?
C51A P1A C55A C57A . . . . -156.7(14) ?
C59A P1A C55A C56A . . . . -173.8(14) ?
C51A P1A C55A C56A . . . . -37.7(17) ?
C55A P1A C59A C62A . . . . -32.9(18) ?
C51A P1A C59A C62A . . . . -169.0(14) ?
C55A P1A C59A C61A . . . . -157.3(14) ?
C51A P1A C59A C61A . . . . 66.6(16) ?
C55A P1A C59A C60A . . . . 85.5(16) ?
C51A P1A C59A C60A . . . . -50.6(16) ?

_shelx_res_file                  
;
erk8294.res created by SHELXL-2014/7


TITL erk8294.res in P2(1)/n
CELL  0.71073  13.0097  21.1601  17.7134   90.000  110.035   90.000
ZERR    4.000   0.0005   0.0009   0.0007    0.000    0.001    0.000
LATT 1
SYMM 1/2-X, 1/2+Y, 1/2-Z
SFAC C  H  B  F  P  Cl
UNIT 168  156  8  80  4  8
SIZE 0.149 0.177 0.269
TEMP -173.140
ACTA
CONF

SHEL 999 0.83

L.S. 20
BOND $H
FMAP 2
PLAN 10

DFIX 1.28 P1 H1B
DFIX 1.28 P1A H1C

OMIT     3   3   9
OMIT    -2   9   2
OMIT     0   3   3
OMIT    -4  16   3
OMIT    -3   8   3
OMIT     0  16   1
OMIT     2   0   0
OMIT    -7   4   5
OMIT     4   7   1
OMIT     0   1   3
OMIT     0   1   5
OMIT     0   1   7
OMIT    -8   0   8

WGHT    0.062900    9.979499
FVAR      10.10971   0.49252   0.84766   0.86694
B2    3    0.449126    0.682362    0.329289    11.00000    0.02549    0.04623 =
         0.02444    0.00494    0.01222    0.00602
H1    2    0.476627    0.660070    0.268673    11.00000    0.03072
C1    1    0.350256    0.635854    0.320337    11.00000    0.02960    0.03902 =
         0.03273    0.00493    0.01630    0.00602
H1A   2    0.280549    0.656540    0.311231    11.00000    0.02701
SIMU 0.02 0.04 0.9 B1 > F26A
SAME B1 C2 C3A C4A C5A C21A C22A F22A C23A F23A C24A F24A C25A F25A C26A f26A
SADI B1 C4
SADI C2 c3
SADI C3 C4
SADI C3 c5
SADI C4 c21
SADI c21 c22 c22 c23 c23 c24 c24 c25 c25 c26
SADI C22 f22 c23 f23 c24 f24 c25 f25 c26 f26
ISOR 0.007 B1 > F26A

B1    3    0.390014    0.620445    0.246109    11.00000    0.02666    0.03867 =
         0.03075    0.00542    0.01184    0.00539
C2    1    0.366755    0.574938    0.370143    11.00000    0.04521    0.04459 =
         0.03915    0.00702    0.02444    0.00070
PART 1 41
AFIX  23
H2A   2    0.392931    0.585238    0.428169    41.00000   -1.20000
H2B   2    0.296601    0.551849    0.356932    41.00000   -1.20000
AFIX  23
PART 2 -41
H2C   2    0.420285    0.582331    0.424618   -41.00000   -1.20000
H2D   2    0.296604    0.561728    0.375549   -41.00000   -1.20000
AFIX   0
PART 0
PART 1 41
C3    1    0.450960    0.534111    0.350547    41.00000    0.04854    0.02511 =
         0.02821   -0.00201    0.01368   -0.00743
AFIX  13
H3    2    0.525315    0.551604    0.380130    41.00000   -1.20000
AFIX   0
C4    1    0.425655    0.545188    0.259805    41.00000    0.02901    0.02875 =
         0.02739   -0.00132    0.00802   -0.00080
AFIX  13
H4    2    0.355823    0.521689    0.233443    41.00000   -1.20000
AFIX   0
C5    1    0.449666    0.465109    0.373824    41.00000    0.06520    0.03835 =
         0.03797    0.00789    0.01921   -0.00235
AFIX  33
H5A   2    0.505569    0.441902    0.359528    41.00000   -1.50000
H5B   2    0.465095    0.461935    0.431865    41.00000   -1.50000
H5C   2    0.377499    0.446968    0.345097    41.00000   -1.50000
AFIX   0
C21   1    0.503137    0.518983    0.220865    41.00000    0.03868    0.02350 =
         0.02643   -0.00013    0.01184   -0.00409
C22   1    0.617206    0.515041    0.255584    41.00000    0.03925    0.02331 =
         0.02769   -0.00443    0.00676    0.00266
F22   4    0.667785    0.534582    0.331411    41.00000    0.03707    0.03923 =
         0.03549   -0.00609    0.00185    0.00617
C23   1    0.683288    0.491350    0.215677    41.00000    0.04046    0.02443 =
         0.05405    0.00360    0.02276    0.00166
F23   4    0.793115    0.491582    0.252312    41.00000    0.03956    0.04268 =
         0.08166    0.00003    0.02736    0.00621
C24   1    0.640177    0.467848    0.139892    41.00000    0.07025    0.03212 =
         0.04832   -0.00516    0.03685   -0.00281
F24   4    0.704488    0.445331    0.101178    41.00000    0.08775    0.05665 =
         0.08476   -0.02023    0.06319   -0.00446
C25   1    0.527663    0.468090    0.104029    41.00000    0.07478    0.03447 =
         0.03544   -0.00664    0.02943   -0.00764
F25   4    0.484001    0.444032    0.029062    41.00000    0.09922    0.05450 =
         0.03581   -0.01965    0.02957   -0.02795
C26   1    0.463008    0.493796    0.143748    41.00000    0.04213    0.03072 =
         0.02583    0.00003    0.00711   -0.00790
F26   4    0.354131    0.493288    0.103620    41.00000    0.05010    0.04024 =
         0.03328   -0.00451   -0.00012   -0.01217
PART 2 -41
C3A   1    0.406471    0.525931    0.330108   -41.00000    0.04437    0.04055 =
         0.03575   -0.00427    0.01441   -0.01229
AFIX  13
H3A   2    0.340928    0.508137    0.287349   -41.00000   -1.20000
AFIX   0
C4A   1    0.471332    0.564130    0.286346   -41.00000    0.02150    0.02101 =
         0.01640   -0.00055    0.00521   -0.00078
AFIX  13
H4A   2    0.541768    0.580418    0.325199   -41.00000   -1.20000
AFIX   0
C5A   1    0.468492    0.470306    0.378344   -41.00000    0.03668    0.03986 =
         0.03424    0.00526    0.02523   -0.01573
AFIX  33
H501  2    0.489644    0.441530    0.342847   -41.00000   -1.50000
H502  2    0.534257    0.485546    0.420781   -41.00000   -1.50000
H503  2    0.421703    0.447850    0.402613   -41.00000   -1.50000
AFIX   0
C21A  1    0.491401    0.520973    0.223279   -41.00000    0.03000    0.02699 =
         0.02651    0.00384    0.00716   -0.00497
C22A  1    0.596833    0.510099    0.225608   -41.00000    0.02691    0.02216 =
         0.02290   -0.00435    0.00897   -0.00521
F22A  4    0.681826    0.531336    0.285877   -41.00000    0.04167    0.03286 =
         0.05828   -0.00198    0.01795    0.00963
C23A  1    0.621020    0.478913    0.165095   -41.00000    0.05561    0.04795 =
         0.04773   -0.00135    0.02901   -0.00102
F23A  4    0.722423    0.466249    0.167896   -41.00000    0.08361    0.06003 =
         0.07559    0.01450    0.05265    0.01711
C24A  1    0.535240    0.462751    0.096561   -41.00000    0.05182    0.03999 =
         0.03986   -0.00188    0.02298    0.00086
F24A  4    0.566029    0.428757    0.043550   -41.00000    0.15483    0.11383 =
         0.10479   -0.00048    0.05781    0.02104
C25A  1    0.429728    0.470146    0.095781   -41.00000    0.08863    0.08553 =
         0.08268    0.00001    0.03005    0.00115
F25A  4    0.344173    0.450125    0.033056   -41.00000    0.12419    0.06032 =
         0.05838   -0.03289    0.00656   -0.00492
C26A  1    0.405504    0.502965    0.155287   -41.00000    0.04125    0.02995 =
         0.03407   -0.00262    0.00642    0.00139
F26A  4    0.300496    0.512722    0.148798   -41.00000    0.05374    0.02426 =
         0.02895   -0.01616   -0.00916   -0.01271
PART 0

C11   1    0.330461    0.641919    0.154217    11.00000    0.02289    0.02468 =
         0.02876    0.00052    0.00884    0.00425
C12   1    0.217911    0.641246    0.115781    11.00000    0.02337    0.03216 =
         0.03702    0.00025    0.01630    0.00444
F12   4    0.151073    0.626183    0.156802    11.00000    0.02557    0.07292 =
         0.04345    0.00448    0.01954    0.00274
C13   1    0.168066    0.654486    0.034986    11.00000    0.01714    0.03347 =
         0.03792   -0.00408    0.00624    0.00538
F13   4    0.058422    0.653082    0.000214    11.00000    0.01526    0.07004 =
         0.04768    0.00106    0.00559    0.00732
C14   1    0.230848    0.668628   -0.011106    11.00000    0.02570    0.03022 =
         0.02539   -0.00071    0.00465    0.00384
F14   4    0.184136    0.680596   -0.090309    11.00000    0.03305    0.05145 =
         0.02651    0.00137    0.00103    0.00113
C15   1    0.342703    0.670850    0.024451    11.00000    0.02356    0.03369 =
         0.02792    0.00115    0.01034   -0.00141
F15   4    0.404347    0.685839   -0.020609    11.00000    0.03038    0.06735 =
         0.03186    0.00719    0.01312   -0.00974
C16   1    0.389310    0.657149    0.104978    11.00000    0.01504    0.03032 =
         0.03186    0.00031    0.00544    0.00131
F16   4    0.500276    0.659123    0.135440    11.00000    0.01567    0.06598 =
         0.03227    0.00575    0.00425   -0.00256
C31   1    0.418008    0.756182    0.308827    11.00000    0.02281    0.04454 =
         0.01941    0.00452    0.00445    0.00330
C32   1    0.474831    0.795568    0.274228    11.00000    0.01961    0.04655 =
         0.02161    0.00515    0.00509    0.00439
F32   4    0.555441    0.770817    0.250877    11.00000    0.02666    0.04910 =
         0.03645    0.00594    0.01624    0.00507
C33   1    0.457951    0.859359    0.262621    11.00000    0.02616    0.04650 =
         0.02264    0.00736    0.00505    0.00021
F33   4    0.518672    0.894193    0.229762    11.00000    0.03791    0.04584 =
         0.04329    0.01217    0.01814   -0.00124
C34   1    0.377423    0.888169    0.284607    11.00000    0.03797    0.03651 =
         0.03144    0.00706    0.00992    0.00664
F34   4    0.357277    0.950430    0.272023    11.00000    0.05498    0.04307 =
         0.05799    0.01161    0.02457    0.01146
C35   1    0.317634    0.851804    0.319047    11.00000    0.03284    0.04932 =
         0.03444    0.00244    0.01574    0.00889
F35   4    0.238281    0.879515    0.341041    11.00000    0.05290    0.04977 =
         0.06991    0.00660    0.04007    0.01538
C36   1    0.339306    0.788317    0.331357    11.00000    0.02735    0.04639 =
         0.02569    0.00772    0.01144    0.00473
F36   4    0.278519    0.757757    0.368663    11.00000    0.04441    0.04945 =
         0.04864    0.00630    0.03293    0.00585
C41   1    0.567343    0.676210    0.400567    11.00000    0.03009    0.03359 =
         0.02106    0.00621    0.00860    0.00376
C42   1    0.666515    0.668508    0.388902    11.00000    0.02865    0.03263 =
         0.02021    0.00612    0.00959    0.00465
F42   4    0.671367    0.663318    0.314096    11.00000    0.02768    0.04988 =
         0.02163    0.00339    0.01116    0.00815
C43   1    0.766050    0.665679    0.450482    11.00000    0.02855    0.03614 =
         0.02848    0.00551    0.01114    0.00419
F43   4    0.859952    0.657353    0.435597    11.00000    0.02410    0.05657 =
         0.03543    0.00630    0.00917    0.01036
C44   1    0.769120    0.671237    0.528777    11.00000    0.03068    0.03655 =
         0.02532    0.00554    0.00101    0.00221
F44   4    0.866550    0.668870    0.589846    11.00000    0.03413    0.06797 =
         0.02651    0.00607   -0.00004    0.00154
C45   1    0.674453    0.680396    0.544626    11.00000    0.04397    0.03691 =
         0.01954    0.00263    0.01175   -0.00138
F45   4    0.677304    0.687126    0.620846    11.00000    0.05205    0.06345 =
         0.02079   -0.00012    0.01433   -0.00250
C46   1    0.576374    0.682965    0.480714    11.00000    0.02947    0.03929 =
         0.02958    0.00489    0.01665    0.00203
F46   4    0.485178    0.693642    0.499160    11.00000    0.03856    0.05718 =
         0.03115    0.00193    0.02208    0.00273
SIMU 0.02 0.04 0.9 P1 > C62A
SAME P1A C51A > C62A
SADI P1 C51 P1 C55 P1 C59
SADI C51 c52 c51 c53 c51 c54
SADI C55 c56 c55 c57 c55 c58
SADI C59 c60 c59 c61 c59 c62
SADI C52 c53 c52 c54 c53 c54
SADI C56 c57 c56 c58 c57 c58
SADI C60 c61 c60 c62 c61 c62
ISOR 0.007 P1 > C62A

PART 1 31
P1    5    0.779136    0.742763    0.155188    31.00000    0.02537    0.03186 =
         0.03496    0.00705    0.02168    0.00271
H1B   2    0.714773    0.730155    0.193367    31.00000    0.03795
C51   1    0.774936    0.674051    0.087376    31.00000    0.03551    0.03406 =
         0.05226    0.00279    0.02882   -0.00225
C52   1    0.764643    0.613611    0.131486    31.00000    0.07438    0.04011 =
         0.09735    0.01091    0.05999    0.00106
AFIX  33
H52A  2    0.698707    0.615890    0.146258    31.00000   -1.50000
H52B  2    0.759520    0.577112    0.096323    31.00000   -1.50000
H52C  2    0.829099    0.609073    0.180161    31.00000   -1.50000
AFIX   0
C53   1    0.673765    0.676343    0.010298    31.00000    0.03808    0.05707 =
         0.05946   -0.01681    0.02745   -0.01684
AFIX  33
H53A  2    0.607370    0.677429    0.024582    31.00000   -1.50000
H53B  2    0.676937    0.714323   -0.020490    31.00000   -1.50000
H53C  2    0.672550    0.638738   -0.022290    31.00000   -1.50000
AFIX   0
C54   1    0.876728    0.672400    0.063286    31.00000    0.03517    0.03808 =
         0.04769    0.00175    0.02500    0.00490
AFIX  33
H54A  2    0.881362    0.711608    0.035179    31.00000   -1.50000
H54B  2    0.941917    0.668246    0.111516    31.00000   -1.50000
H54C  2    0.872338    0.636285    0.027678    31.00000   -1.50000
AFIX   0
C55   1    0.722077    0.816808    0.100706    31.00000    0.02745    0.03330 =
         0.03526    0.00140    0.02011    0.00487
C56   1    0.597451    0.809341    0.060411    31.00000    0.02987    0.06150 =
         0.05627    0.01152    0.02210    0.01207
AFIX  33
H56A  2    0.581923    0.774029    0.022348    31.00000   -1.50000
H56B  2    0.564506    0.800921    0.101547    31.00000   -1.50000
H56C  2    0.566594    0.848322    0.031688    31.00000   -1.50000
AFIX   0
C57   1    0.775514    0.833222    0.037488    31.00000    0.03583    0.03622 =
         0.04152    0.01238    0.02452    0.00591
AFIX  33
H57A  2    0.764848    0.798081   -0.000472    31.00000   -1.50000
H57B  2    0.741566    0.871481    0.008369    31.00000   -1.50000
H57C  2    0.853992    0.840507    0.064505    31.00000   -1.50000
AFIX   0
C58   1    0.740093    0.872514    0.159029    31.00000    0.05889    0.03649 =
         0.05460   -0.00404    0.03435    0.00271
AFIX  33
H58A  2    0.818736    0.879072    0.186230    31.00000   -1.50000
H58B  2    0.707580    0.910758    0.129158    31.00000   -1.50000
H58C  2    0.705491    0.863357    0.199017    31.00000   -1.50000
AFIX   0
C59   1    0.911019    0.752814    0.240164    31.00000    0.03099    0.07185 =
         0.02877    0.00797    0.01043    0.00159
C60   1    0.956540    0.687667    0.274342    31.00000    0.04850    0.10414 =
         0.05175    0.03709    0.02052    0.02681
AFIX  33
H60A  2    0.972622    0.663041    0.232865    31.00000   -1.50000
H60B  2    1.023774    0.693277    0.320649    31.00000   -1.50000
H60C  2    0.902190    0.665227    0.291260    31.00000   -1.50000
AFIX   0
C61   1    0.996138    0.787329    0.212468    31.00000    0.03354    0.09627 =
         0.03339    0.00464    0.00397   -0.02114
AFIX  33
H61A  2    0.967552    0.828833    0.190657    31.00000   -1.50000
H61B  2    1.063956    0.792791    0.258317    31.00000   -1.50000
H61C  2    1.011062    0.762323    0.170808    31.00000   -1.50000
AFIX   0
C62   1    0.887604    0.788895    0.308044    31.00000    0.05734    0.09026 =
         0.03372   -0.00404    0.01568   -0.01112
AFIX  33
H62A  2    0.858352    0.830839    0.288726    31.00000   -1.50000
H62B  2    0.833989    0.765376    0.324602    31.00000   -1.50000
H62C  2    0.955573    0.793426    0.353992    31.00000   -1.50000
AFIX   0
PART 2 -31
P1A   5    0.852907    0.746542    0.135423   -31.00000    0.02522    0.04209 =
         0.03662   -0.00304    0.01831   -0.00304
H1C   2    0.910670    0.739887    0.089928   -31.00000    0.02390
C51A  1    0.808226    0.662865    0.109087   -31.00000    0.03170    0.03176 =
         0.04310   -0.00597    0.01677   -0.00117
C52A  1    0.893693    0.615130    0.157319   -31.00000    0.02860    0.02965 =
         0.05883    0.00452    0.01726    0.00284
AFIX  33
H52D  2    0.963938    0.624162    0.150597   -31.00000   -1.50000
H52E  2    0.902016    0.618283    0.214310   -31.00000   -1.50000
H52F  2    0.869931    0.572334    0.137977   -31.00000   -1.50000
AFIX   0
C53A  1    0.700824    0.645536    0.122743   -31.00000    0.02131    0.03733 =
         0.02043   -0.00963    0.01450   -0.01063
AFIX  33
H53D  2    0.643017    0.674956    0.092875   -31.00000   -1.50000
H53E  2    0.679549    0.602345    0.103851   -31.00000   -1.50000
H53F  2    0.711635    0.648293    0.180185   -31.00000   -1.50000
AFIX   0
C54A  1    0.789507    0.652986    0.018220   -31.00000    0.05295    0.05068 =
         0.05199   -0.01208    0.03256    0.00553
AFIX  33
H54D  2    0.734821    0.683272   -0.013656   -31.00000   -1.50000
H54E  2    0.858510    0.659614    0.008542   -31.00000   -1.50000
H54F  2    0.763408    0.609857    0.002591   -31.00000   -1.50000
AFIX   0
C55A  1    0.744661    0.807274    0.092079   -31.00000    0.02252    0.02673 =
         0.01873   -0.01037    0.01054    0.00505
C56A  1    0.669995    0.789594    0.005765   -31.00000    0.04733    0.06472 =
         0.04499   -0.00489    0.01953    0.00041
AFIX  33
H56D  2    0.715038    0.782590   -0.027900   -31.00000   -1.50000
H56E  2    0.629402    0.750920    0.007468   -31.00000   -1.50000
H56F  2    0.618347    0.824095   -0.016834   -31.00000   -1.50000
AFIX   0
C57A  1    0.799985    0.871305    0.087617   -31.00000    0.06505    0.05598 =
         0.06181    0.00799    0.02439   -0.00019
AFIX  33
H57D  2    0.847318    0.866403    0.055256   -31.00000   -1.50000
H57E  2    0.743670    0.903047    0.062811   -31.00000   -1.50000
H57F  2    0.843972    0.884979    0.141962   -31.00000   -1.50000
AFIX   0
C58A  1    0.671507    0.817998    0.143599   -31.00000    0.03073    0.05978 =
         0.04433   -0.00976    0.02089    0.00759
AFIX  33
H58D  2    0.634921    0.778354    0.147841   -31.00000   -1.50000
H58E  2    0.716741    0.832188    0.197400   -31.00000   -1.50000
H58F  2    0.616439    0.850256    0.118249   -31.00000   -1.50000
AFIX   0
C59A  1    0.936925    0.760049    0.243170   -31.00000    0.03879    0.04562 =
         0.03506    0.00147    0.01344    0.00742
C60A  1    0.879512    0.730962    0.298720   -31.00000    0.04672    0.05293 =
         0.05563    0.00368    0.01625    0.00195
AFIX  33
H60D  2    0.865039    0.686064    0.285884   -31.00000   -1.50000
H60E  2    0.926978    0.735429    0.354932   -31.00000   -1.50000
H60F  2    0.810266    0.753025    0.290421   -31.00000   -1.50000
AFIX   0
C61A  1    1.047672    0.725326    0.260766   -31.00000    0.03619    0.06463 =
         0.06318    0.00210    0.01893   -0.00669
AFIX  33
H61D  2    1.034104    0.681011    0.244284   -31.00000   -1.50000
H61E  2    1.089424    0.745578    0.230705   -31.00000   -1.50000
H61F  2    1.089471    0.727448    0.318429   -31.00000   -1.50000
AFIX   0
C62A  1    0.955377    0.829583    0.268318   -31.00000    0.03377    0.03898 =
         0.04337    0.00070    0.00809   -0.01156
AFIX  33
H62D  2    0.884539    0.850643    0.256724   -31.00000   -1.50000
H62E  2    0.996720    0.832224    0.326019   -31.00000   -1.50000
H62F  2    0.996674    0.850354    0.238296   -31.00000   -1.50000
AFIX   0
PART 0

SIMU 0.02 0.04 0.9 C71 > Cl2A
SAME C71A Cl1A Cl2A
SADI C71 cl1 c71 cl2
ISOR 0.01 C71 > cl2A

PART 1 21
C71   1    0.902917    0.508545    0.595820    21.00000    0.05380    0.06596 =
         0.04512   -0.02951   -0.01220   -0.00310
AFIX  23
H71A  2    0.967291    0.524856    0.584249    21.00000   -1.20000
H71B  2    0.889193    0.537392    0.635337    21.00000   -1.20000
AFIX   0
CL1   6    0.788358    0.510597    0.506258    21.00000    0.06517    0.02081 =
         0.04194    0.00001    0.02091   -0.00564
CL2   6    0.933031    0.437472    0.637200    21.00000    0.08166    0.12384 =
         0.10273    0.01634   -0.01511   -0.00753
PART 2 -21
C71A  1    0.918311    0.504256    0.500438   -21.00000    0.08968    0.03164 =
         0.05228    0.00554    0.00904   -0.01136
AFIX  23
H71C  2    0.956024    0.544894    0.500447   -21.00000   -1.20000
H71D  2    0.903866    0.482449    0.448371   -21.00000   -1.20000
AFIX   0
CL1A  6    0.996361    0.451803    0.590316   -21.00000    0.10311    0.09515 =
         0.08439    0.00788    0.02515    0.02788
CL2A  6    0.808097    0.512949    0.523084   -21.00000    0.37219    0.21313 =
         0.33563    0.03271    0.10223   -0.01933
PART 0

HKLF 4

REM  erk8294.res in P2(1)/n
REM R1 =  0.0641 for    7094 Fo > 4sig(Fo)  and  0.0745 for all    8391 data
REM    893 parameters refined using    675 restraints

END

WGHT      0.0632      9.9570

REM Highest difference peak  0.992,  deepest hole -0.558,  1-sigma level  0.069
Q1    1   1.0593  0.4692  0.6372  11.00000  0.05    0.99
Q2    1   0.8385  0.7436  0.1980  11.00000  0.05    0.95
Q3    1   0.9807  0.4991  0.5894  11.00000  0.05    0.65
Q4    1   0.8988  0.4808  0.6122  11.00000  0.05    0.48
Q5    1   0.7943  0.4692  0.2997  11.00000  0.05    0.46
Q6    1   0.8720  0.5098  0.4962  11.00000  0.05    0.41
Q7    1   1.0024  0.7340  0.3387  11.00000  0.05    0.40
Q8    1   0.8274  0.6614  0.1423  11.00000  0.05    0.31
Q9    1   0.8197  0.6747  0.6179  11.00000  0.05    0.30
Q10   1   0.6121  0.6962  0.6243  11.00000  0.05    0.30
;
_shelx_res_checksum              15589
####################################################################### 
# 
# This file contains crystal structure data downloaded from the 
# Cambridge Structural Database (CSD) hosted by the Cambridge 
# Crystallographic Data Centre (CCDC).
# 
# Full information about CCDC data access policies and citation 
# guidelines are available at http://www.ccdc.cam.ac.uk/access/V1 
# 
# Audit and citation data items may have been added by the CCDC. 
# Please retain this information to preserve the provenance of 
# this file and to allow appropriate attribution of the data. 
# 
#######################################################################

data_erk8358
_database_code_depnum_ccdc_archive 'CCDC 1487582'
_audit_update_record             
;
2016-08-01 deposited with the CCDC.
2016-09-16 downloaded from the CCDC.
;

_chemical_name_systematic        ?
_chemical_name_common            ?
_chemical_formula_moiety         ?
_chemical_formula_sum            'C41 H37 B2 F20 P'
_chemical_formula_iupac          ?
_chemical_formula_weight         962.29

_chemical_melting_point          ?

_space_group_crystal_system      monoclinic
_space_group_name_H-M_alt        'P 1 21/n 1'
_space_group_name_Hall           '-P 2yn'
loop_
_space_group_symop_operation_xyz
'x, y, z'
'-x+1/2, y+1/2, -z+1/2'
'-x, -y, -z'
'x-1/2, -y-1/2, z-1/2'

_cell_length_a                   12.8848(7)
_cell_length_b                   21.5150(10)
_cell_length_c                   17.7497(8)
_cell_angle_alpha                90
_cell_angle_beta                 109.7960(10)
_cell_angle_gamma                90
_cell_volume                     4629.7(4)
_cell_formula_units_Z            4
_cell_measurement_reflns_used    9906
_cell_measurement_theta_min      2.5312
_cell_measurement_theta_max      26.3050
_cell_measurement_temperature    101.(2)

_exptl_crystal_description       plate
_exptl_crystal_colour            colourless
_exptl_crystal_size_max          0.268
_exptl_crystal_size_mid          0.205
_exptl_crystal_size_min          0.058
_exptl_crystal_density_diffrn    1.381
_exptl_crystal_density_meas      ?
_exptl_crystal_density_method    'not measured'
_exptl_crystal_F_000             1952

_exptl_absorpt_coefficient_mu    0.168
_exptl_absorpt_correction_type   multi-scan
_exptl_absorpt_process_details   
;
Bruker AXS (2014). SADABS, Version 2014/2, Bruker AXS Inc., Madison, Wisconsin,
USA.
;
_exptl_absorpt_correction_T_min  0.91
_exptl_absorpt_correction_T_max  0.99

_exptl_special_details           
;
;

_diffrn_ambient_temperature      101.(2)

_diffrn_source                   'Mo ImS'
_diffrn_source_type              'micro focus tube'

_diffrn_radiation_type           'Mo K\a'
_diffrn_radiation_wavelength     0.71073
_diffrn_radiation_monochromator  'MX mirror'

_diffrn_measurement_device_type  'Bruker D8 Venture PHOTON 100 CMOS'
_diffrn_measurement_method       'omega and phi scans'

_diffrn_detector_area_resol_mean 10.4167

_diffrn_reflns_number            8463
_diffrn_reflns_av_R_equivalents  0.0822
_diffrn_reflns_av_unetI/netI     0.0536
_diffrn_reflns_theta_min         2.44
_diffrn_reflns_theta_max         25.35
_diffrn_reflns_theta_full        25.35
_diffrn_measured_fraction_theta_max 0.997
_diffrn_measured_fraction_theta_full 0.997
_diffrn_reflns_limit_h_min       -15
_diffrn_reflns_limit_h_max       15
_diffrn_reflns_limit_k_min       -25
_diffrn_reflns_limit_k_max       25
_diffrn_reflns_limit_l_min       -20
_diffrn_reflns_limit_l_max       21

_refine_special_details          
;
Reflections were merged by SHELXL according to the crystal
class for the calculation of statistics and refinement.

_reflns_Friedel_fraction is defined as the number of unique
Friedel pairs measured divided by the number that would be
possible theoretically, ignoring centric projections and
systematic absences.

The hydrogen between B1 and B2 atoms was refined freely.

The HPtBu3 cation is disordered over two positions. 
Several restraints (SADI, SAME, ISOR and SIMU) were used
in order to improve refinement stability.
;

loop_
_platon_squeeze_void_nr
_platon_squeeze_void_average_x
_platon_squeeze_void_average_y
_platon_squeeze_void_average_z
_platon_squeeze_void_volume
_platon_squeeze_void_count_electrons
1 0.000 0.500 0.004 417.9 30.0
2 0.500 1.000 0.545 417.9 29.9

_platon_squeeze_details          
;
One and a half badly disordered dichloromethane molecules were found
in the asymmetrical unit and could not be satisfactorily refined. 
The program SQUEEZE (A. L. Spek J. Appl. Cryst., 2003, 36, 7-13) was
therefore used to remove mathematically the effect of the solvent.
The quoted formula and derived parameters are not included the squeezed
solvent molecules.
;


_reflns_number_total             8463
_reflns_number_gt                5979
_reflns_threshold_expression     'I > 2\s(I)'

_refine_ls_structure_factor_coef Fsqd
_refine_ls_matrix_type           full
_refine_ls_R_factor_all          0.0876
_refine_ls_R_factor_gt           0.0589
_refine_ls_wR_factor_gt          0.1431
_refine_ls_wR_factor_ref         0.1550
_refine_ls_goodness_of_fit_ref   1.047
_refine_ls_restrained_S_all      1.040
_refine_ls_number_reflns         8463
_refine_ls_number_parameters     716
_refine_ls_number_restraints     266
_refine_ls_number_constraints    ?
_refine_ls_hydrogen_treatment    mixed
_refine_ls_weighting_scheme      calc
_refine_ls_weighting_details     
'w=1/[\s^2^(Fo^2^)+(0.0747P)^2^+4.7302P] where P=(Fo^2^+2Fc^2^)/3'

_atom_sites_solution_hydrogens   mixed
_atom_sites_solution_primary     ?
_atom_sites_solution_secondary   ?

_refine_ls_shift/su_max          0.001
_refine_ls_shift/su_mean         0.000
_refine_diff_density_max         0.519
_refine_diff_density_min         -0.289
_refine_ls_extinction_method     none
_refine_ls_extinction_coef       ?

loop_
_atom_type_symbol
_atom_type_description
_atom_type_scat_dispersion_real
_atom_type_scat_dispersion_imag
_atom_type_scat_source
C C 0.0033 0.0016 'International Tables Vol C Tables 4.2.6.8 and 6.1.1.4'
H H 0.0000 0.0000 'International Tables Vol C Tables 4.2.6.8 and 6.1.1.4'
B B 0.0013 0.0007 'International Tables Vol C Tables 4.2.6.8 and 6.1.1.4'
F F 0.0171 0.0103 'International Tables Vol C Tables 4.2.6.8 and 6.1.1.4'
P P 0.1023 0.0942 'International Tables Vol C Tables 4.2.6.8 and 6.1.1.4'

_computing_data_collection       
;
APEX2 v.2014.1-1 (Bruker AXS Inc., 2014)

;
_computing_cell_refinement       'SAINT V8.34A (Bruker AXS Inc., 2013)'
_computing_data_reduction        'SAINT V8.34A (Bruker AXS Inc., 2013)'
_computing_structure_solution    'SHELXL-2014 (Sheldrick, 2014)'
_computing_structure_refinement  'SHELXL-2014/7 (Sheldrick, 2014)'
_computing_molecular_graphics    'XP (Sheldrick, 2014)'
_computing_publication_material  'SHELXL-2014 (Sheldrick, 2014)'

loop_
_atom_site_type_symbol
_atom_site_label
_atom_site_fract_x
_atom_site_fract_y
_atom_site_fract_z
_atom_site_U_iso_or_equiv
_atom_site_adp_type
_atom_site_calc_flag
_atom_site_refinement_flags_adp
_atom_site_refinement_flags_occupancy
_atom_site_refinement_flags_posn
_atom_site_occupancy
_atom_site_disorder_assembly
_atom_site_disorder_group
B B2 0.4703(3) 0.69480(16) 0.8512(2) 0.0162(7) Uani d . . . 1.0 . .
H H1 0.490(3) 0.6793(16) 0.786(2) 0.031(10) Uiso d . . . 1.0 . .
B B1 0.4183(3) 0.63411(16) 0.7685(2) 0.0151(7) Uani d . . . 1.0 . .
C C1 0.3738(3) 0.64645(14) 0.84087(18) 0.0188(7) Uani d . . . 1.0 . .
H H1A 0.2981 0.6646 0.8257 0.023 Uiso calc U . R 1.0 . .
C C2 0.3918(3) 0.58582(15) 0.88905(19) 0.0227(7) Uani d . . . 1.0 . .
H H2A 0.3267 0.5766 0.9049 0.027 Uiso calc U . R 1.0 . .
H H2B 0.4574 0.5894 0.9381 0.027 Uiso calc U . R 1.0 . .
C C3 0.4089(3) 0.53403(14) 0.83466(19) 0.0225(7) Uani d . . . 1.0 . .
H H3 0.3357 0.524 0.7937 0.027 Uiso calc U . R 1.0 . .
C C4 0.4801(3) 0.56689(14) 0.79187(18) 0.0176(7) Uani d . . . 1.0 . .
H H4 0.5532 0.5754 0.8339 0.021 Uiso calc U . R 1.0 . .
C C5 0.4582(3) 0.47424(16) 0.8779(2) 0.0337(9) Uani d . . . 1.0 . .
H H5A 0.531 0.483 0.9173 0.051 Uiso calc U . R 1.0 . .
H H5B 0.4656 0.4438 0.8389 0.051 Uiso calc U . R 1.0 . .
H H5C 0.4097 0.4575 0.9052 0.051 Uiso calc U . R 1.0 . .
C C11 0.3539(3) 0.65135(13) 0.67596(18) 0.0153(6) Uani d . . . 1.0 . .
C C12 0.4108(2) 0.66833(13) 0.62519(17) 0.0149(6) Uani d . . . 1.0 . .
F F12 0.52202(15) 0.67568(9) 0.65589(10) 0.0245(4) Uani d . . . 1.0 . .
C C13 0.3628(3) 0.67755(14) 0.54426(18) 0.0193(7) Uani d . . . 1.0 . .
F F13 0.42344(16) 0.69492(10) 0.49924(11) 0.0301(5) Uani d . . . 1.0 . .
C C14 0.2520(3) 0.66903(14) 0.50913(17) 0.0193(7) Uani d . . . 1.0 . .
F F14 0.20325(16) 0.67620(9) 0.42942(11) 0.0310(5) Uani d . . . 1.0 . .
C C15 0.1894(3) 0.65295(15) 0.55614(19) 0.0214(7) Uani d . . . 1.0 . .
F F15 0.07960(16) 0.64635(10) 0.52219(12) 0.0360(5) Uani d . . . 1.0 . .
C C16 0.2416(3) 0.64511(14) 0.63778(19) 0.0195(7) Uani d . . . 1.0 . .
F F16 0.17524(16) 0.62785(10) 0.67945(12) 0.0330(5) Uani d . . . 1.0 . .
C C21 0.5038(3) 0.53016(13) 0.72696(18) 0.0171(7) Uani d . . . 1.0 . .
C C22 0.6110(3) 0.51777(15) 0.7297(2) 0.0257(8) Uani d . . . 1.0 . .
F F22 0.69650(17) 0.53631(9) 0.79237(13) 0.0359(5) Uani d . . . 1.0 . .
C C23 0.6337(4) 0.48595(16) 0.6690(3) 0.0367(10) Uani d . . . 1.0 . .
F F23 0.7395(2) 0.47479(11) 0.67541(17) 0.0558(7) Uani d . . . 1.0 . .
C C24 0.5489(4) 0.46582(16) 0.6035(2) 0.0371(10) Uani d . . . 1.0 . .
F F24 0.5715(3) 0.43516(10) 0.54440(15) 0.0657(9) Uani d . . . 1.0 . .
C C25 0.4433(4) 0.47672(16) 0.5985(2) 0.0349(10) Uani d . . . 1.0 . .
F F25 0.3588(2) 0.45772(10) 0.53372(13) 0.0537(7) Uani d . . . 1.0 . .
C C26 0.4212(3) 0.50779(14) 0.65906(19) 0.0250(8) Uani d . . . 1.0 . .
F F26 0.31390(17) 0.51634(9) 0.65109(11) 0.0311(5) Uani d . . . 1.0 . .
P P1 0.30064(7) 0.74845(4) 0.17688(5) 0.0155(3) Uani d U P D 0.896(2) A 1
H H2 0.228(3) 0.762(2) 0.211(3) 0.055(14) Uiso d . P D 0.896(2) A 1
C C51 0.4339(4) 0.7386(2) 0.2603(2) 0.0314(13) Uani d U P D 0.896(2) A 1
C C52 0.5208(4) 0.7061(2) 0.2311(2) 0.0424(12) Uani d U P D 0.896(2) A 1
H H52A 0.5277 0.7287 0.1851 0.064 Uiso calc U P R 0.896(2) A 1
H H52B 0.4974 0.6633 0.2152 0.064 Uiso calc U P R 0.896(2) A 1
H H52C 0.5922 0.7057 0.2745 0.064 Uiso calc U P R 0.896(2) A 1
C C53 0.4124(4) 0.7013(2) 0.3272(2) 0.0510(14) Uani d U P D 0.896(2) A 1
H H53A 0.4803 0.6992 0.3737 0.077 Uiso calc U P R 0.896(2) A 1
H H53B 0.3885 0.6592 0.3081 0.077 Uiso calc U P R 0.896(2) A 1
H H53C 0.3546 0.7218 0.3426 0.077 Uiso calc U P R 0.896(2) A 1
C C54 0.4810(4) 0.8025(2) 0.2955(3) 0.0475(13) Uani d U P D 0.896(2) A 1
H H54A 0.546 0.7963 0.3435 0.071 Uiso calc U P R 0.896(2) A 1
H H54B 0.4249 0.8257 0.3097 0.071 Uiso calc U P R 0.896(2) A 1
H H54C 0.5021 0.826 0.2556 0.071 Uiso calc U P R 0.896(2) A 1
C C55 0.2954(4) 0.81787(17) 0.1127(2) 0.0216(9) Uani d U P D 0.896(2) A 1
C C56 0.3975(3) 0.82220(18) 0.0871(2) 0.0273(9) Uani d U P D 0.896(2) A 1
H H56A 0.391 0.8586 0.0525 0.041 Uiso calc U P R 0.896(2) A 1
H H56B 0.4032 0.7845 0.0577 0.041 Uiso calc U P R 0.896(2) A 1
H H56C 0.4637 0.8263 0.1347 0.041 Uiso calc U P R 0.896(2) A 1
C C57 0.2843(4) 0.87609(19) 0.1596(3) 0.0378(11) Uani d U P D 0.896(2) A 1
H H57A 0.3506 0.8807 0.207 0.057 Uiso calc U P R 0.896(2) A 1
H H57B 0.2196 0.8719 0.1763 0.057 Uiso calc U P R 0.896(2) A 1
H H57C 0.2757 0.9128 0.1254 0.057 Uiso calc U P R 0.896(2) A 1
C C58 0.1927(3) 0.81589(18) 0.0368(2) 0.0291(9) Uani d U P D 0.896(2) A 1
H H58A 0.1895 0.8537 0.0054 0.044 Uiso calc U P R 0.896(2) A 1
H H58B 0.1264 0.8132 0.052 0.044 Uiso calc U P R 0.896(2) A 1
H H58C 0.1966 0.7795 0.0047 0.044 Uiso calc U P R 0.896(2) A 1
C C59 0.2448(3) 0.67629(18) 0.1199(2) 0.0215(9) Uani d U P D 0.896(2) A 1
C C60 0.2651(4) 0.61963(19) 0.1777(3) 0.0389(11) Uani d U P D 0.896(2) A 1
H H60A 0.2275 0.583 0.1481 0.058 Uiso calc U P R 0.896(2) A 1
H H60B 0.2363 0.6289 0.221 0.058 Uiso calc U P R 0.896(2) A 1
H H60C 0.3445 0.6114 0.2005 0.058 Uiso calc U P R 0.896(2) A 1
C C61 0.1193(3) 0.6824(2) 0.0831(3) 0.0353(10) Uani d U P D 0.896(2) A 1
H H61A 0.1008 0.7128 0.0395 0.053 Uiso calc U P R 0.896(2) A 1
H H61B 0.0894 0.6962 0.1242 0.053 Uiso calc U P R 0.896(2) A 1
H H61C 0.0874 0.642 0.062 0.053 Uiso calc U P R 0.896(2) A 1
C C62 0.2971(3) 0.66202(17) 0.0561(2) 0.0249(9) Uani d U P D 0.896(2) A 1
H H62A 0.2623 0.625 0.0258 0.037 Uiso calc U P R 0.896(2) A 1
H H62B 0.3763 0.6544 0.0821 0.037 Uiso calc U P R 0.896(2) A 1
H H62C 0.2863 0.6975 0.0196 0.037 Uiso calc U P R 0.896(2) A 1
P P1A 0.3746(7) 0.7483(4) 0.1565(5) 0.029(3) Uani d U P D 0.104(2) A 2
H H2C 0.45(2) 0.739(16) 0.120(17) 0.035 Uiso d U P D 0.104(2) A 2
C C51A 0.456(2) 0.7404(13) 0.2647(11) 0.028(10) Uani d U P D 0.104(2) A 2
C C52A 0.476(3) 0.6716(14) 0.291(2) 0.059(12) Uani d U P D 0.104(2) A 2
H H52D 0.5143 0.6505 0.2592 0.088 Uiso calc U P R 0.104(2) A 2
H H52E 0.5207 0.6695 0.3478 0.088 Uiso calc U P R 0.104(2) A 2
H H52F 0.4047 0.6511 0.2825 0.088 Uiso calc U P R 0.104(2) A 2
C C53A 0.395(4) 0.774(2) 0.315(2) 0.074(15) Uani d U P D 0.104(2) A 2
H H53D 0.3824 0.8173 0.2982 0.111 Uiso calc U P R 0.104(2) A 2
H H53E 0.3239 0.7533 0.3064 0.111 Uiso calc U P R 0.104(2) A 2
H H53F 0.4399 0.7717 0.3717 0.111 Uiso calc U P R 0.104(2) A 2
C C54A 0.571(3) 0.771(2) 0.284(2) 0.072(15) Uani d U P D 0.104(2) A 2
H H54D 0.5625 0.8146 0.2681 0.109 Uiso calc U P R 0.104(2) A 2
H H54E 0.6119 0.7676 0.3414 0.109 Uiso calc U P R 0.104(2) A 2
H H54F 0.6122 0.7492 0.2542 0.109 Uiso calc U P R 0.104(2) A 2
C C55A 0.334(2) 0.8301(8) 0.1255(15) 0.031(9) Uani d U P D 0.104(2) A 2
C C56A 0.421(3) 0.8774(14) 0.173(2) 0.052(11) Uani d U P D 0.104(2) A 2
H H56D 0.492 0.8674 0.1676 0.078 Uiso calc U P R 0.104(2) A 2
H H56E 0.3981 0.9193 0.1524 0.078 Uiso calc U P R 0.104(2) A 2
H H56F 0.4275 0.8756 0.2298 0.078 Uiso calc U P R 0.104(2) A 2
C C57A 0.221(2) 0.8439(18) 0.133(2) 0.054(11) Uani d U P D 0.104(2) A 2
H H57D 0.1674 0.8131 0.1017 0.08 Uiso calc U P R 0.104(2) A 2
H H57E 0.2264 0.8419 0.1889 0.08 Uiso calc U P R 0.104(2) A 2
H H57F 0.197 0.8855 0.1115 0.08 Uiso calc U P R 0.104(2) A 2
C C58A 0.323(3) 0.8401(17) 0.0373(16) 0.048(11) Uani d U P D 0.104(2) A 2
H H58D 0.3941 0.8316 0.0305 0.071 Uiso calc U P R 0.104(2) A 2
H H58E 0.2669 0.8119 0.0032 0.071 Uiso calc U P R 0.104(2) A 2
H H58F 0.3012 0.8832 0.0219 0.071 Uiso calc U P R 0.104(2) A 2
C C59A 0.2669(19) 0.6886(10) 0.1126(14) 0.035(10) Uani d U P D 0.104(2) A 2
C C60A 0.322(3) 0.6249(13) 0.113(2) 0.059(12) Uani d U P D 0.104(2) A 2
H H60D 0.3694 0.6273 0.0797 0.089 Uiso calc U P R 0.104(2) A 2
H H60E 0.3668 0.6138 0.1677 0.089 Uiso calc U P R 0.104(2) A 2
H H60F 0.2652 0.5933 0.0908 0.089 Uiso calc U P R 0.104(2) A 2
C C61A 0.194(3) 0.6830(18) 0.165(2) 0.058(12) Uani d U P D 0.104(2) A 2
H H61D 0.2395 0.6723 0.2197 0.087 Uiso calc U P R 0.104(2) A 2
H H61E 0.1565 0.7227 0.1648 0.087 Uiso calc U P R 0.104(2) A 2
H H61F 0.1386 0.6503 0.1432 0.087 Uiso calc U P R 0.104(2) A 2
C C62A 0.199(2) 0.7054(14) 0.0254(14) 0.026(7) Uani d U P D 0.104(2) A 2
H H62D 0.2483 0.7086 -0.0061 0.039 Uiso calc U P R 0.104(2) A 2
H H62E 0.1439 0.6729 0.0026 0.039 Uiso calc U P R 0.104(2) A 2
H H62F 0.1618 0.7452 0.0243 0.039 Uiso calc U P R 0.104(2) A 2
C C31 0.5889(3) 0.68558(13) 0.92078(17) 0.0162(6) Uani d . . . 1.0 . .
C C32 0.6881(3) 0.67529(14) 0.90842(17) 0.0176(7) Uani d . . . 1.0 . .
F F32 0.69308(15) 0.67170(8) 0.83342(10) 0.0221(4) Uani d . . . 1.0 . .
C C33 0.7881(3) 0.66781(16) 0.96925(19) 0.0234(7) Uani d . . . 1.0 . .
F F33 0.88145(16) 0.65697(10) 0.95353(11) 0.0324(5) Uani d . . . 1.0 . .
C C34 0.7912(3) 0.67045(16) 1.04790(18) 0.0249(8) Uani d . . . 1.0 . .
F F34 0.88743(17) 0.66275(11) 1.10781(11) 0.0412(6) Uani d . . . 1.0 . .
C C35 0.6954(3) 0.68124(16) 1.06319(18) 0.0248(8) Uani d . . . 1.0 . .
F F35 0.69848(18) 0.68464(11) 1.14020(11) 0.0375(5) Uani d . . . 1.0 . .
C C36 0.5984(3) 0.68857(14) 1.00052(19) 0.0204(7) Uani d . . . 1.0 . .
F F36 0.50694(16) 0.70019(9) 1.01980(11) 0.0282(5) Uani d . . . 1.0 . .
C C41 0.4371(3) 0.76740(14) 0.83256(17) 0.0156(6) Uani d . . . 1.0 . .
C C42 0.3553(3) 0.79672(15) 0.85352(18) 0.0203(7) Uani d . . . 1.0 . .
F F42 0.29548(16) 0.76541(8) 0.89143(11) 0.0281(5) Uani d . . . 1.0 . .
C C43 0.3279(3) 0.85905(15) 0.83905(19) 0.0212(7) Uani d . . . 1.0 . .
F F43 0.24564(17) 0.88382(9) 0.86036(13) 0.0337(5) Uani d . . . 1.0 . .
C C44 0.3851(3) 0.89512(14) 0.80273(19) 0.0230(7) Uani d . . . 1.0 . .
F F44 0.35957(18) 0.95541(9) 0.78693(12) 0.0341(5) Uani d . . . 1.0 . .
C C45 0.4693(3) 0.86874(14) 0.78198(17) 0.0174(7) Uani d . . . 1.0 . .
F F45 0.52708(16) 0.90390(8) 0.74729(11) 0.0275(5) Uani d . . . 1.0 . .
C C46 0.4918(2) 0.80692(14) 0.79647(16) 0.0153(6) Uani d . . . 1.0 . .
F F46 0.57481(15) 0.78361(8) 0.77374(10) 0.0212(4) Uani d . . . 1.0 . .

loop_
_atom_site_aniso_label
_atom_site_aniso_U_11
_atom_site_aniso_U_22
_atom_site_aniso_U_33
_atom_site_aniso_U_12
_atom_site_aniso_U_13
_atom_site_aniso_U_23
B2 0.026(2) 0.0128(17) 0.0141(16) 0.0039(14) 0.0119(15) 0.0007(13)
B1 0.0161(19) 0.0160(18) 0.0143(16) -0.0039(14) 0.0065(14) -0.0042(13)
C1 0.0205(18) 0.0204(17) 0.0190(16) 0.0026(13) 0.0112(14) 0.0007(13)
C2 0.028(2) 0.0227(17) 0.0221(16) -0.0034(14) 0.0147(15) -0.0021(13)
C3 0.034(2) 0.0140(16) 0.0219(16) -0.0040(14) 0.0126(15) -0.0008(13)
C4 0.0207(18) 0.0150(15) 0.0166(15) 0.0014(13) 0.0054(13) 0.0010(12)
C5 0.052(3) 0.0241(19) 0.0296(19) 0.0003(17) 0.0195(19) 0.0042(15)
C11 0.0157(17) 0.0113(15) 0.0201(16) -0.0005(12) 0.0076(13) -0.0037(12)
C12 0.0130(16) 0.0155(15) 0.0157(15) -0.0003(12) 0.0042(12) -0.0015(12)
F12 0.0136(10) 0.0421(12) 0.0169(9) -0.0065(8) 0.0039(8) -0.0001(8)
C13 0.0228(19) 0.0192(16) 0.0173(15) -0.0014(13) 0.0087(14) 0.0021(13)
F13 0.0275(12) 0.0462(13) 0.0176(9) -0.0094(9) 0.0088(8) 0.0030(8)
C14 0.0196(18) 0.0203(17) 0.0114(14) 0.0047(13) -0.0035(13) -0.0001(12)
F14 0.0271(12) 0.0416(12) 0.0161(9) 0.0035(9) -0.0031(8) 0.0021(8)
C15 0.0082(17) 0.0261(18) 0.0259(17) 0.0046(13) 0.0006(14) -0.0044(14)
F15 0.0127(11) 0.0569(14) 0.0318(11) 0.0015(9) -0.0010(9) -0.0026(10)
C16 0.0194(18) 0.0180(16) 0.0239(17) 0.0028(13) 0.0112(14) -0.0014(13)
F16 0.0193(11) 0.0526(13) 0.0311(11) -0.0049(9) 0.0139(9) -0.0011(10)
C21 0.0234(18) 0.0085(15) 0.0215(16) -0.0010(12) 0.0105(14) 0.0002(12)
C22 0.032(2) 0.0151(16) 0.0322(19) 0.0010(14) 0.0144(17) 0.0042(14)
F22 0.0266(12) 0.0314(12) 0.0498(13) 0.0082(9) 0.0131(10) 0.0082(10)
C23 0.053(3) 0.0225(19) 0.052(3) 0.0160(18) 0.041(2) 0.0141(18)
F23 0.0690(18) 0.0352(13) 0.0896(19) 0.0213(12) 0.0614(16) 0.0187(13)
C24 0.079(3) 0.0130(17) 0.032(2) 0.0029(19) 0.035(2) 0.0017(15)
F24 0.144(3) 0.0289(13) 0.0558(15) 0.0094(15) 0.0758(18) -0.0025(11)
C25 0.068(3) 0.0161(18) 0.0216(18) -0.0095(18) 0.0157(19) -0.0017(14)
F25 0.100(2) 0.0299(12) 0.0280(12) -0.0202(13) 0.0174(13) -0.0119(10)
C26 0.043(2) 0.0110(16) 0.0232(17) 0.0023(14) 0.0142(16) 0.0017(13)
F26 0.0337(13) 0.0255(11) 0.0275(10) -0.0083(9) 0.0015(9) -0.0039(8)
P1 0.0155(5) 0.0201(5) 0.0138(4) 0.0040(4) 0.0086(4) 0.0025(3)
C51 0.025(2) 0.049(3) 0.019(2) 0.008(2) 0.0046(17) -0.0025(18)
C52 0.027(2) 0.071(3) 0.024(2) 0.025(2) 0.0017(18) 0.002(2)
C53 0.062(3) 0.072(3) 0.016(2) 0.023(3) 0.009(2) 0.016(2)
C54 0.035(3) 0.076(4) 0.029(2) -0.011(2) 0.006(2) -0.025(2)
C55 0.024(2) 0.0186(18) 0.029(2) 0.0042(17) 0.0170(18) 0.0040(16)
C56 0.030(2) 0.026(2) 0.033(2) -0.0025(17) 0.0196(19) 0.0023(17)
C57 0.052(3) 0.021(2) 0.052(3) 0.004(2) 0.034(2) -0.0009(19)
C58 0.031(2) 0.031(2) 0.030(2) 0.0161(18) 0.0164(18) 0.0134(17)
C59 0.023(2) 0.0189(19) 0.0262(19) -0.0034(16) 0.0139(17) -0.0011(15)
C60 0.057(3) 0.024(2) 0.047(3) 0.007(2) 0.033(2) 0.0128(19)
C61 0.030(2) 0.036(2) 0.046(3) -0.0098(19) 0.019(2) -0.0070(19)
C62 0.030(2) 0.023(2) 0.0253(19) -0.0024(16) 0.0141(17) -0.0031(16)
P1A 0.024(5) 0.042(5) 0.027(4) 0.011(4) 0.015(3) 0.005(3)
C51A 0.026(11) 0.034(11) 0.023(11) -0.001(7) 0.009(7) 0.002(7)
C52A 0.057(17) 0.060(17) 0.062(16) 0.007(12) 0.023(13) 0.012(12)
C53A 0.074(19) 0.08(2) 0.072(19) -0.007(13) 0.034(14) -0.004(13)
C54A 0.072(19) 0.070(19) 0.065(18) -0.006(13) 0.010(13) 0.001(13)
C55A 0.027(11) 0.032(11) 0.034(10) 0.001(6) 0.010(7) 0.005(6)
C56A 0.045(16) 0.050(16) 0.063(16) -0.007(12) 0.019(12) -0.005(12)
C57A 0.057(16) 0.055(16) 0.046(15) -0.008(12) 0.013(12) 0.007(12)
C58A 0.048(16) 0.051(16) 0.049(15) 0.002(12) 0.023(12) 0.001(12)
C59A 0.033(11) 0.037(11) 0.038(11) -0.003(7) 0.014(6) 0.008(7)
C60A 0.061(17) 0.063(17) 0.058(16) 0.008(12) 0.026(13) -0.002(12)
C61A 0.053(17) 0.060(17) 0.069(17) -0.005(12) 0.031(13) -0.005(12)
C62A 0.027(13) 0.023(12) 0.027(12) -0.012(10) 0.010(10) 0.001(10)
C31 0.0220(18) 0.0114(15) 0.0142(14) 0.0012(12) 0.0050(13) 0.0003(12)
C32 0.0246(19) 0.0166(16) 0.0119(14) 0.0007(13) 0.0066(13) -0.0007(12)
F32 0.0236(11) 0.0319(10) 0.0119(8) 0.0024(8) 0.0074(8) -0.0009(7)
C33 0.0225(19) 0.0265(18) 0.0228(17) 0.0050(14) 0.0098(15) 0.0040(14)
F33 0.0193(11) 0.0509(13) 0.0261(10) 0.0072(9) 0.0064(9) 0.0024(9)
C34 0.0211(19) 0.033(2) 0.0139(16) -0.0002(15) -0.0024(14) 0.0027(14)
F34 0.0279(13) 0.0728(16) 0.0160(10) 0.0055(11) -0.0016(9) 0.0081(10)
C35 0.036(2) 0.0268(18) 0.0112(15) -0.0016(15) 0.0076(15) -0.0024(13)
F35 0.0421(14) 0.0599(15) 0.0104(9) -0.0046(11) 0.0087(9) -0.0026(9)
C36 0.0246(19) 0.0171(16) 0.0237(17) -0.0008(13) 0.0138(15) -0.0015(13)
F36 0.0311(12) 0.0385(12) 0.0201(9) 0.0021(9) 0.0152(9) -0.0035(8)
C41 0.0179(17) 0.0162(16) 0.0102(14) 0.0018(12) 0.0015(12) 0.0004(11)
C42 0.0215(18) 0.0244(18) 0.0159(15) 0.0016(14) 0.0076(14) 0.0000(13)
F42 0.0344(12) 0.0233(10) 0.0358(11) 0.0023(8) 0.0239(10) -0.0002(8)
C43 0.0185(18) 0.0190(17) 0.0242(17) 0.0048(13) 0.0048(14) -0.0055(13)
F43 0.0343(12) 0.0272(11) 0.0469(12) 0.0129(9) 0.0230(10) -0.0005(9)
C44 0.029(2) 0.0153(16) 0.0190(16) 0.0069(14) 0.0007(14) 0.0006(13)
F44 0.0407(13) 0.0209(10) 0.0414(12) 0.0110(9) 0.0150(10) 0.0079(9)
C45 0.0191(18) 0.0186(16) 0.0109(14) -0.0031(13) 0.0004(13) 0.0004(12)
F45 0.0338(12) 0.0220(10) 0.0290(10) -0.0023(9) 0.0135(9) 0.0056(8)
C46 0.0136(16) 0.0204(16) 0.0093(14) 0.0021(12) 0.0004(12) -0.0041(12)
F46 0.0203(10) 0.0237(10) 0.0219(9) 0.0008(8) 0.0098(8) -0.0017(8)

_geom_special_details            
;
All esds (except the esd in the dihedral angle between two l.s. planes)
are estimated using the full covariance matrix.  The cell esds are taken
into account individually in the estimation of esds in distances, angles
and torsion angles; correlations between esds in cell parameters are only
used when they are defined by crystal symmetry.  An approximate (isotropic)
treatment of cell esds is used for estimating esds involving l.s. planes.
;

loop_
_geom_bond_atom_site_label_1
_geom_bond_atom_site_label_2
_geom_bond_site_symmetry_2
_geom_bond_distance
_geom_bond_publ_flag
B2 C1 . 1.583(5) ?
B2 C31 . 1.619(5) ?
B2 C41 . 1.624(4) ?
B2 B1 . 1.909(5) ?
B2 H1 . 1.31(3) ?
B1 C1 . 1.596(4) ?
B1 C11 . 1.612(4) ?
B1 C4 . 1.636(5) ?
B1 H1 . 1.30(4) ?
C1 C2 . 1.534(4) ?
C1 H1A . 1.0 ?
C2 C3 . 1.538(4) ?
C2 H2A . 0.99 ?
C2 H2B . 0.99 ?
C3 C5 . 1.522(5) ?
C3 C4 . 1.547(4) ?
C3 H3 . 1.0 ?
C4 C21 . 1.511(4) ?
C4 H4 . 1.0 ?
C5 H5A . 0.98 ?
C5 H5B . 0.98 ?
C5 H5C . 0.98 ?
C11 C16 . 1.381(5) ?
C11 C12 . 1.389(4) ?
C12 F12 . 1.359(4) ?
C12 C13 . 1.372(4) ?
C13 F13 . 1.346(4) ?
C13 C14 . 1.363(5) ?
C14 F14 . 1.348(3) ?
C14 C15 . 1.387(5) ?
C15 F15 . 1.344(4) ?
C15 C16 . 1.386(5) ?
C16 F16 . 1.358(4) ?
C21 C22 . 1.392(5) ?
C21 C26 . 1.395(5) ?
C22 F22 . 1.335(4) ?
C22 C23 . 1.388(5) ?
C23 F23 . 1.351(5) ?
C23 C24 . 1.368(6) ?
C24 F24 . 1.352(4) ?
C24 C25 . 1.354(6) ?
C25 F25 . 1.352(5) ?
C25 C26 . 1.374(5) ?
C26 F26 . 1.354(4) ?
P1 C59 . 1.859(4) ?
P1 C51 . 1.861(5) ?
P1 C55 . 1.866(4) ?
P1 H2 . 1.314(19) ?
C51 C53 . 1.535(6) ?
C51 C54 . 1.546(6) ?
C51 C52 . 1.552(6) ?
C52 H52A . 0.98 ?
C52 H52B . 0.98 ?
C52 H52C . 0.98 ?
C53 H53A . 0.98 ?
C53 H53B . 0.98 ?
C53 H53C . 0.98 ?
C54 H54A . 0.98 ?
C54 H54B . 0.98 ?
C54 H54C . 0.98 ?
C55 C56 . 1.534(5) ?
C55 C58 . 1.535(6) ?
C55 C57 . 1.537(5) ?
C56 H56A . 0.98 ?
C56 H56B . 0.98 ?
C56 H56C . 0.98 ?
C57 H57A . 0.98 ?
C57 H57B . 0.98 ?
C57 H57C . 0.98 ?
C58 H58A . 0.98 ?
C58 H58B . 0.98 ?
C58 H58C . 0.98 ?
C59 C61 . 1.530(6) ?
C59 C62 . 1.533(5) ?
C59 C60 . 1.557(5) ?
C60 H60A . 0.98 ?
C60 H60B . 0.98 ?
C60 H60C . 0.98 ?
C61 H61A . 0.98 ?
C61 H61B . 0.98 ?
C61 H61C . 0.98 ?
C62 H62A . 0.98 ?
C62 H62B . 0.98 ?
C62 H62C . 0.98 ?
P1A C51A . 1.858(14) ?
P1A C59A . 1.858(14) ?
P1A C55A . 1.866(14) ?
P1A H2C . 1.32(2) ?
C51A C52A . 1.547(15) ?
C51A C53A . 1.548(15) ?
C51A C54A . 1.553(15) ?
C52A H52D . 0.98 ?
C52A H52E . 0.98 ?
C52A H52F . 0.98 ?
C53A H53D . 0.98 ?
C53A H53E . 0.98 ?
C53A H53F . 0.98 ?
C54A H54D . 0.98 ?
C54A H54E . 0.98 ?
C54A H54F . 0.98 ?
C55A C57A . 1.527(15) ?
C55A C56A . 1.538(15) ?
C55A C58A . 1.541(15) ?
C56A H56D . 0.98 ?
C56A H56E . 0.98 ?
C56A H56F . 0.98 ?
C57A H57D . 0.98 ?
C57A H57E . 0.98 ?
C57A H57F . 0.98 ?
C58A H58D . 0.98 ?
C58A H58E . 0.98 ?
C58A H58F . 0.98 ?
C59A C61A . 1.533(15) ?
C59A C62A . 1.540(15) ?
C59A C60A . 1.543(15) ?
C60A H60D . 0.98 ?
C60A H60E . 0.98 ?
C60A H60F . 0.98 ?
C61A H61D . 0.98 ?
C61A H61E . 0.98 ?
C61A H61F . 0.98 ?
C62A H62D . 0.98 ?
C62A H62E . 0.98 ?
C62A H62F . 0.98 ?
C31 C36 . 1.380(4) ?
C31 C32 . 1.386(4) ?
C32 F32 . 1.356(3) ?
C32 C33 . 1.382(5) ?
C33 F33 . 1.344(4) ?
C33 C34 . 1.384(5) ?
C34 F34 . 1.342(4) ?
C34 C35 . 1.371(5) ?
C35 F35 . 1.356(4) ?
C35 C36 . 1.372(5) ?
C36 F36 . 1.357(4) ?
C41 C42 . 1.383(4) ?
C41 C46 . 1.391(4) ?
C42 F42 . 1.361(4) ?
C42 C43 . 1.389(5) ?
C43 F43 . 1.350(4) ?
C43 C44 . 1.373(5) ?
C44 F44 . 1.344(4) ?
C44 C45 . 1.380(5) ?
C45 F45 . 1.347(4) ?
C45 C46 . 1.367(4) ?
C46 F46 . 1.361(3) ?

loop_
_geom_angle_atom_site_label_1
_geom_angle_atom_site_label_2
_geom_angle_atom_site_label_3
_geom_angle_site_symmetry_1
_geom_angle_site_symmetry_3
_geom_angle
_geom_angle_publ_flag
C1 B2 C31 . . 120.6(3) ?
C1 B2 C41 . . 117.8(3) ?
C31 B2 C41 . . 112.9(3) ?
C1 B2 B1 . . 53.42(18) ?
C31 B2 B1 . . 119.9(2) ?
C41 B2 B1 . . 120.1(2) ?
C1 B2 H1 . . 96.3(16) ?
C31 B2 H1 . . 103.3(16) ?
C41 B2 H1 . . 100.4(15) ?
B1 B2 H1 . . 43.0(16) ?
C1 B1 C11 . . 125.5(3) ?
C1 B1 C4 . . 102.7(2) ?
C11 B1 C4 . . 120.0(2) ?
C1 B1 B2 . . 52.80(18) ?
C11 B1 B2 . . 123.5(2) ?
C4 B1 B2 . . 113.3(2) ?
C1 B1 H1 . . 96.0(16) ?
C11 B1 H1 . . 98.5(16) ?
C4 B1 H1 . . 110.7(16) ?
B2 B1 H1 . . 43.3(15) ?
C2 C1 B2 . . 122.0(3) ?
C2 C1 B1 . . 106.3(2) ?
B2 C1 B1 . . 73.8(2) ?
C2 C1 H1A . . 115.5 ?
B2 C1 H1A . . 115.5 ?
B1 C1 H1A . . 115.5 ?
C1 C2 C3 . . 107.0(2) ?
C1 C2 H2A . . 110.3 ?
C3 C2 H2A . . 110.3 ?
C1 C2 H2B . . 110.3 ?
C3 C2 H2B . . 110.3 ?
H2A C2 H2B . . 108.6 ?
C5 C3 C2 . . 114.8(3) ?
C5 C3 C4 . . 114.7(3) ?
C2 C3 C4 . . 102.2(2) ?
C5 C3 H3 . . 108.2 ?
C2 C3 H3 . . 108.2 ?
C4 C3 H3 . . 108.2 ?
C21 C4 C3 . . 116.2(3) ?
C21 C4 B1 . . 118.4(2) ?
C3 C4 B1 . . 102.1(2) ?
C21 C4 H4 . . 106.4 ?
C3 C4 H4 . . 106.4 ?
B1 C4 H4 . . 106.4 ?
C3 C5 H5A . . 109.5 ?
C3 C5 H5B . . 109.5 ?
H5A C5 H5B . . 109.5 ?
C3 C5 H5C . . 109.5 ?
H5A C5 H5C . . 109.5 ?
H5B C5 H5C . . 109.5 ?
C16 C11 C12 . . 113.7(3) ?
C16 C11 B1 . . 124.7(3) ?
C12 C11 B1 . . 121.3(3) ?
F12 C12 C13 . . 116.3(3) ?
F12 C12 C11 . . 119.1(3) ?
C13 C12 C11 . . 124.6(3) ?
F13 C13 C14 . . 119.6(3) ?
F13 C13 C12 . . 121.0(3) ?
C14 C13 C12 . . 119.3(3) ?
F14 C14 C13 . . 120.6(3) ?
F14 C14 C15 . . 120.0(3) ?
C13 C14 C15 . . 119.4(3) ?
F15 C15 C16 . . 121.4(3) ?
F15 C15 C14 . . 119.7(3) ?
C16 C15 C14 . . 118.9(3) ?
F16 C16 C11 . . 120.5(3) ?
F16 C16 C15 . . 115.5(3) ?
C11 C16 C15 . . 123.9(3) ?
C22 C21 C26 . . 114.9(3) ?
C22 C21 C4 . . 121.9(3) ?
C26 C21 C4 . . 123.2(3) ?
F22 C22 C23 . . 117.6(3) ?
F22 C22 C21 . . 120.0(3) ?
C23 C22 C21 . . 122.4(4) ?
F23 C23 C24 . . 120.6(3) ?
F23 C23 C22 . . 119.6(4) ?
C24 C23 C22 . . 119.8(4) ?
F24 C24 C25 . . 120.7(4) ?
F24 C24 C23 . . 119.6(4) ?
C25 C24 C23 . . 119.8(3) ?
F25 C25 C24 . . 120.3(3) ?
F25 C25 C26 . . 119.5(4) ?
C24 C25 C26 . . 120.2(4) ?
F26 C26 C25 . . 117.3(3) ?
F26 C26 C21 . . 119.7(3) ?
C25 C26 C21 . . 122.9(4) ?
C59 P1 C51 . . 114.9(2) ?
C59 P1 C55 . . 114.13(18) ?
C51 P1 C55 . . 114.2(2) ?
C59 P1 H2 . . 104.(2) ?
C51 P1 H2 . . 105.(2) ?
C55 P1 H2 . . 103.(2) ?
C53 C51 C54 . . 107.5(4) ?
C53 C51 C52 . . 111.3(4) ?
C54 C51 C52 . . 107.9(4) ?
C53 C51 P1 . . 108.4(4) ?
C54 C51 P1 . . 110.6(3) ?
C52 C51 P1 . . 111.2(3) ?
C51 C52 H52A . . 109.5 ?
C51 C52 H52B . . 109.5 ?
H52A C52 H52B . . 109.5 ?
C51 C52 H52C . . 109.5 ?
H52A C52 H52C . . 109.5 ?
H52B C52 H52C . . 109.5 ?
C51 C53 H53A . . 109.5 ?
C51 C53 H53B . . 109.5 ?
H53A C53 H53B . . 109.5 ?
C51 C53 H53C . . 109.5 ?
H53A C53 H53C . . 109.5 ?
H53B C53 H53C . . 109.5 ?
C51 C54 H54A . . 109.5 ?
C51 C54 H54B . . 109.5 ?
H54A C54 H54B . . 109.5 ?
C51 C54 H54C . . 109.5 ?
H54A C54 H54C . . 109.5 ?
H54B C54 H54C . . 109.5 ?
C56 C55 C58 . . 108.3(3) ?
C56 C55 C57 . . 110.9(3) ?
C58 C55 C57 . . 106.7(3) ?
C56 C55 P1 . . 111.9(3) ?
C58 C55 P1 . . 110.8(3) ?
C57 C55 P1 . . 108.2(3) ?
C55 C56 H56A . . 109.5 ?
C55 C56 H56B . . 109.5 ?
H56A C56 H56B . . 109.5 ?
C55 C56 H56C . . 109.5 ?
H56A C56 H56C . . 109.5 ?
H56B C56 H56C . . 109.5 ?
C55 C57 H57A . . 109.5 ?
C55 C57 H57B . . 109.5 ?
H57A C57 H57B . . 109.5 ?
C55 C57 H57C . . 109.5 ?
H57A C57 H57C . . 109.5 ?
H57B C57 H57C . . 109.5 ?
C55 C58 H58A . . 109.5 ?
C55 C58 H58B . . 109.5 ?
H58A C58 H58B . . 109.5 ?
C55 C58 H58C . . 109.5 ?
H58A C58 H58C . . 109.5 ?
H58B C58 H58C . . 109.5 ?
C61 C59 C62 . . 111.5(3) ?
C61 C59 C60 . . 105.4(3) ?
C62 C59 C60 . . 108.2(3) ?
C61 C59 P1 . . 108.6(3) ?
C62 C59 P1 . . 112.5(3) ?
C60 C59 P1 . . 110.3(3) ?
C59 C60 H60A . . 109.5 ?
C59 C60 H60B . . 109.5 ?
H60A C60 H60B . . 109.5 ?
C59 C60 H60C . . 109.5 ?
H60A C60 H60C . . 109.5 ?
H60B C60 H60C . . 109.5 ?
C59 C61 H61A . . 109.5 ?
C59 C61 H61B . . 109.5 ?
H61A C61 H61B . . 109.5 ?
C59 C61 H61C . . 109.5 ?
H61A C61 H61C . . 109.5 ?
H61B C61 H61C . . 109.5 ?
C59 C62 H62A . . 109.5 ?
C59 C62 H62B . . 109.5 ?
H62A C62 H62B . . 109.5 ?
C59 C62 H62C . . 109.5 ?
H62A C62 H62C . . 109.5 ?
H62B C62 H62C . . 109.5 ?
C51A P1A C59A . . 116.7(11) ?
C51A P1A C55A . . 113.3(11) ?
C59A P1A C55A . . 115.6(11) ?
C51A P1A H2C . . 105.(10) ?
C59A P1A H2C . . 104.(10) ?
C55A P1A H2C . . 100.(10) ?
C52A C51A C53A . . 110.(2) ?
C52A C51A C54A . . 107.(2) ?
C53A C51A C54A . . 108.(2) ?
C52A C51A P1A . . 112.1(18) ?
C53A C51A P1A . . 109.5(18) ?
C54A C51A P1A . . 110.5(18) ?
C51A C52A H52D . . 109.5 ?
C51A C52A H52E . . 109.5 ?
H52D C52A H52E . . 109.5 ?
C51A C52A H52F . . 109.5 ?
H52D C52A H52F . . 109.5 ?
H52E C52A H52F . . 109.5 ?
C51A C53A H53D . . 109.5 ?
C51A C53A H53E . . 109.5 ?
H53D C53A H53E . . 109.5 ?
C51A C53A H53F . . 109.5 ?
H53D C53A H53F . . 109.5 ?
H53E C53A H53F . . 109.5 ?
C51A C54A H54D . . 109.5 ?
C51A C54A H54E . . 109.5 ?
H54D C54A H54E . . 109.5 ?
C51A C54A H54F . . 109.5 ?
H54D C54A H54F . . 109.5 ?
H54E C54A H54F . . 109.5 ?
C57A C55A C56A . . 111.(2) ?
C57A C55A C58A . . 107.2(19) ?
C56A C55A C58A . . 105.3(19) ?
C57A C55A P1A . . 110.0(17) ?
C56A C55A P1A . . 112.4(17) ?
C58A C55A P1A . . 110.5(17) ?
C55A C56A H56D . . 109.5 ?
C55A C56A H56E . . 109.5 ?
H56D C56A H56E . . 109.5 ?
C55A C56A H56F . . 109.5 ?
H56D C56A H56F . . 109.5 ?
H56E C56A H56F . . 109.5 ?
C55A C57A H57D . . 109.5 ?
C55A C57A H57E . . 109.5 ?
H57D C57A H57E . . 109.5 ?
C55A C57A H57F . . 109.5 ?
H57D C57A H57F . . 109.5 ?
H57E C57A H57F . . 109.5 ?
C55A C58A H58D . . 109.5 ?
C55A C58A H58E . . 109.5 ?
H58D C58A H58E . . 109.5 ?
C55A C58A H58F . . 109.5 ?
H58D C58A H58F . . 109.5 ?
H58E C58A H58F . . 109.5 ?
C61A C59A C62A . . 112.(2) ?
C61A C59A C60A . . 108.(2) ?
C62A C59A C60A . . 108.3(19) ?
C61A C59A P1A . . 109.0(17) ?
C62A C59A P1A . . 110.4(15) ?
C60A C59A P1A . . 109.5(18) ?
C59A C60A H60D . . 109.5 ?
C59A C60A H60E . . 109.5 ?
H60D C60A H60E . . 109.5 ?
C59A C60A H60F . . 109.5 ?
H60D C60A H60F . . 109.5 ?
H60E C60A H60F . . 109.5 ?
C59A C61A H61D . . 109.5 ?
C59A C61A H61E . . 109.5 ?
H61D C61A H61E . . 109.5 ?
C59A C61A H61F . . 109.5 ?
H61D C61A H61F . . 109.5 ?
H61E C61A H61F . . 109.5 ?
C59A C62A H62D . . 109.5 ?
C59A C62A H62E . . 109.5 ?
H62D C62A H62E . . 109.5 ?
C59A C62A H62F . . 109.5 ?
H62D C62A H62F . . 109.5 ?
H62E C62A H62F . . 109.5 ?
C36 C31 C32 . . 113.8(3) ?
C36 C31 B2 . . 120.7(3) ?
C32 C31 B2 . . 125.5(3) ?
F32 C32 C33 . . 114.7(3) ?
F32 C32 C31 . . 121.1(3) ?
C33 C32 C31 . . 124.1(3) ?
F33 C33 C32 . . 121.4(3) ?
F33 C33 C34 . . 119.6(3) ?
C32 C33 C34 . . 119.0(3) ?
F34 C34 C35 . . 121.1(3) ?
F34 C34 C33 . . 119.8(3) ?
C35 C34 C33 . . 119.1(3) ?
F35 C35 C34 . . 119.2(3) ?
F35 C35 C36 . . 121.3(3) ?
C34 C35 C36 . . 119.6(3) ?
F36 C36 C35 . . 116.6(3) ?
F36 C36 C31 . . 119.0(3) ?
C35 C36 C31 . . 124.5(3) ?
C42 C41 C46 . . 113.3(3) ?
C42 C41 B2 . . 123.8(3) ?
C46 C41 B2 . . 122.8(3) ?
F42 C42 C41 . . 121.2(3) ?
F42 C42 C43 . . 114.7(3) ?
C41 C42 C43 . . 124.1(3) ?
F43 C43 C44 . . 120.4(3) ?
F43 C43 C42 . . 120.3(3) ?
C44 C43 C42 . . 119.3(3) ?
F44 C44 C43 . . 120.7(3) ?
F44 C44 C45 . . 120.0(3) ?
C43 C44 C45 . . 119.3(3) ?
F45 C45 C46 . . 121.2(3) ?
F45 C45 C44 . . 119.8(3) ?
C46 C45 C44 . . 119.0(3) ?
F46 C46 C45 . . 116.1(3) ?
F46 C46 C41 . . 118.9(3) ?
C45 C46 C41 . . 125.0(3) ?

loop_
_geom_torsion_atom_site_label_1
_geom_torsion_atom_site_label_2
_geom_torsion_atom_site_label_3
_geom_torsion_atom_site_label_4
_geom_torsion_site_symmetry_1
_geom_torsion_site_symmetry_2
_geom_torsion_site_symmetry_3
_geom_torsion_site_symmetry_4
_geom_torsion
_geom_torsion_publ_flag
C31 B2 C1 C2 . . . . -7.1(4) ?
C41 B2 C1 C2 . . . . -152.3(3) ?
B1 B2 C1 C2 . . . . 99.3(3) ?
C31 B2 C1 B1 . . . . -106.4(3) ?
C41 B2 C1 B1 . . . . 108.4(3) ?
C11 B1 C1 C2 . . . . 132.6(3) ?
C4 B1 C1 C2 . . . . -9.6(3) ?
B2 B1 C1 C2 . . . . -119.4(3) ?
C11 B1 C1 B2 . . . . -108.0(3) ?
C4 B1 C1 B2 . . . . 109.8(3) ?
B2 C1 C2 C3 . . . . -98.5(3) ?
B1 C1 C2 C3 . . . . -17.7(4) ?
C1 C2 C3 C5 . . . . 164.2(3) ?
C1 C2 C3 C4 . . . . 39.4(3) ?
C5 C3 C4 C21 . . . . 60.6(4) ?
C2 C3 C4 C21 . . . . -174.4(3) ?
C5 C3 C4 B1 . . . . -169.0(3) ?
C2 C3 C4 B1 . . . . -44.1(3) ?
C1 B1 C4 C21 . . . . 162.1(3) ?
C11 B1 C4 C21 . . . . 17.2(4) ?
B2 B1 C4 C21 . . . . -143.2(3) ?
C1 B1 C4 C3 . . . . 33.1(3) ?
C11 B1 C4 C3 . . . . -111.8(3) ?
B2 B1 C4 C3 . . . . 87.8(3) ?
C1 B1 C11 C16 . . . . -38.8(5) ?
C4 B1 C11 C16 . . . . 97.5(4) ?
B2 B1 C11 C16 . . . . -104.1(4) ?
C1 B1 C11 C12 . . . . 147.8(3) ?
C4 B1 C11 C12 . . . . -75.8(4) ?
B2 B1 C11 C12 . . . . 82.6(4) ?
C16 C11 C12 F12 . . . . -179.8(3) ?
B1 C11 C12 F12 . . . . -5.7(4) ?
C16 C11 C12 C13 . . . . -0.9(4) ?
B1 C11 C12 C13 . . . . 173.1(3) ?
F12 C12 C13 F13 . . . . -2.1(4) ?
C11 C12 C13 F13 . . . . 179.0(3) ?
F12 C12 C13 C14 . . . . 178.0(3) ?
C11 C12 C13 C14 . . . . -0.9(5) ?
F13 C13 C14 F14 . . . . 1.8(5) ?
C12 C13 C14 F14 . . . . -178.3(3) ?
F13 C13 C14 C15 . . . . -178.1(3) ?
C12 C13 C14 C15 . . . . 1.8(5) ?
F14 C14 C15 F15 . . . . -1.9(4) ?
C13 C14 C15 F15 . . . . 178.0(3) ?
F14 C14 C15 C16 . . . . 179.2(3) ?
C13 C14 C15 C16 . . . . -0.9(5) ?
C12 C11 C16 F16 . . . . 179.1(3) ?
B1 C11 C16 F16 . . . . 5.3(5) ?
C12 C11 C16 C15 . . . . 1.9(4) ?
B1 C11 C16 C15 . . . . -171.9(3) ?
F15 C15 C16 F16 . . . . 2.8(4) ?
C14 C15 C16 F16 . . . . -178.4(3) ?
F15 C15 C16 C11 . . . . -179.9(3) ?
C14 C15 C16 C11 . . . . -1.1(5) ?
C3 C4 C21 C22 . . . . -122.5(3) ?
B1 C4 C21 C22 . . . . 115.4(3) ?
C3 C4 C21 C26 . . . . 59.5(4) ?
B1 C4 C21 C26 . . . . -62.7(4) ?
C26 C21 C22 F22 . . . . -179.1(3) ?
C4 C21 C22 F22 . . . . 2.7(4) ?
C26 C21 C22 C23 . . . . 0.5(5) ?
C4 C21 C22 C23 . . . . -177.7(3) ?
F22 C22 C23 F23 . . . . 0.3(5) ?
C21 C22 C23 F23 . . . . -179.3(3) ?
F22 C22 C23 C24 . . . . 179.8(3) ?
C21 C22 C23 C24 . . . . 0.2(5) ?
F23 C23 C24 F24 . . . . -0.8(5) ?
C22 C23 C24 F24 . . . . 179.7(3) ?
F23 C23 C24 C25 . . . . 179.1(3) ?
C22 C23 C24 C25 . . . . -0.4(5) ?
F24 C24 C25 F25 . . . . -0.9(5) ?
C23 C24 C25 F25 . . . . 179.2(3) ?
F24 C24 C25 C26 . . . . 179.8(3) ?
C23 C24 C25 C26 . . . . -0.1(5) ?
F25 C25 C26 F26 . . . . 1.7(4) ?
C24 C25 C26 F26 . . . . -179.0(3) ?
F25 C25 C26 C21 . . . . -178.4(3) ?
C24 C25 C26 C21 . . . . 0.9(5) ?
C22 C21 C26 F26 . . . . 178.8(3) ?
C4 C21 C26 F26 . . . . -3.0(4) ?
C22 C21 C26 C25 . . . . -1.0(5) ?
C4 C21 C26 C25 . . . . 177.1(3) ?
C59 P1 C51 C53 . . . . -70.6(4) ?
C55 P1 C51 C53 . . . . 154.8(3) ?
C59 P1 C51 C54 . . . . 171.8(3) ?
C55 P1 C51 C54 . . . . 37.2(4) ?
C59 P1 C51 C52 . . . . 52.0(4) ?
C55 P1 C51 C52 . . . . -82.6(4) ?
C59 P1 C55 C56 . . . . -86.6(3) ?
C51 P1 C55 C56 . . . . 48.3(3) ?
C59 P1 C55 C58 . . . . 34.3(3) ?
C51 P1 C55 C58 . . . . 169.2(3) ?
C59 P1 C55 C57 . . . . 150.9(3) ?
C51 P1 C55 C57 . . . . -74.2(3) ?
C51 P1 C59 C61 . . . . 153.8(3) ?
C55 P1 C59 C61 . . . . -71.5(3) ?
C51 P1 C59 C62 . . . . -82.2(3) ?
C55 P1 C59 C62 . . . . 52.5(3) ?
C51 P1 C59 C60 . . . . 38.7(4) ?
C55 P1 C59 C60 . . . . 173.4(3) ?
C59A P1A C51A C52A . . . . 35.(3) ?
C55A P1A C51A C52A . . . . 173.(2) ?
C59A P1A C51A C53A . . . . -87.(2) ?
C55A P1A C51A C53A . . . . 51.(2) ?
C59A P1A C51A C54A . . . . 154.(2) ?
C55A P1A C51A C54A . . . . -68.(2) ?
C51A P1A C55A C57A . . . . -91.(2) ?
C59A P1A C55A C57A . . . . 47.(2) ?
C51A P1A C55A C56A . . . . 33.(2) ?
C59A P1A C55A C56A . . . . 171.9(19) ?
C51A P1A C55A C58A . . . . 151.(2) ?
C59A P1A C55A C58A . . . . -71.(2) ?
C51A P1A C59A C61A . . . . 51.(2) ?
C55A P1A C59A C61A . . . . -86.(2) ?
C51A P1A C59A C62A . . . . 174.0(18) ?
C55A P1A C59A C62A . . . . 37.(2) ?
C51A P1A C59A C60A . . . . -67.(2) ?
C55A P1A C59A C60A . . . . 156.1(19) ?
C1 B2 C31 C36 . . . . -64.7(4) ?
C41 B2 C31 C36 . . . . 82.1(3) ?
B1 B2 C31 C36 . . . . -127.3(3) ?
C1 B2 C31 C32 . . . . 116.4(3) ?
C41 B2 C31 C32 . . . . -96.8(3) ?
B1 B2 C31 C32 . . . . 53.7(4) ?
C36 C31 C32 F32 . . . . -179.4(3) ?
B2 C31 C32 F32 . . . . -0.4(5) ?
C36 C31 C32 C33 . . . . 0.7(4) ?
B2 C31 C32 C33 . . . . 179.8(3) ?
F32 C32 C33 F33 . . . . -0.9(4) ?
C31 C32 C33 F33 . . . . 179.0(3) ?
F32 C32 C33 C34 . . . . -179.7(3) ?
C31 C32 C33 C34 . . . . 0.2(5) ?
F33 C33 C34 F34 . . . . 0.6(5) ?
C32 C33 C34 F34 . . . . 179.4(3) ?
F33 C33 C34 C35 . . . . -179.7(3) ?
C32 C33 C34 C35 . . . . -0.9(5) ?
F34 C34 C35 F35 . . . . 0.5(5) ?
C33 C34 C35 F35 . . . . -179.2(3) ?
F34 C34 C35 C36 . . . . -179.6(3) ?
C33 C34 C35 C36 . . . . 0.7(5) ?
F35 C35 C36 F36 . . . . 0.9(5) ?
C34 C35 C36 F36 . . . . -178.9(3) ?
F35 C35 C36 C31 . . . . -179.9(3) ?
C34 C35 C36 C31 . . . . 0.3(5) ?
C32 C31 C36 F36 . . . . 178.2(3) ?
B2 C31 C36 F36 . . . . -0.9(4) ?
C32 C31 C36 C35 . . . . -1.0(5) ?
B2 C31 C36 C35 . . . . 179.9(3) ?
C1 B2 C41 C42 . . . . 39.3(4) ?
C31 B2 C41 C42 . . . . -108.4(3) ?
B1 B2 C41 C42 . . . . 101.1(3) ?
C1 B2 C41 C46 . . . . -143.3(3) ?
C31 B2 C41 C46 . . . . 68.9(3) ?
B1 B2 C41 C46 . . . . -81.5(4) ?
C46 C41 C42 F42 . . . . -178.2(3) ?
B2 C41 C42 F42 . . . . -0.6(5) ?
C46 C41 C42 C43 . . . . 1.2(5) ?
B2 C41 C42 C43 . . . . 178.8(3) ?
F42 C42 C43 F43 . . . . -1.6(4) ?
C41 C42 C43 F43 . . . . 179.0(3) ?
F42 C42 C43 C44 . . . . 178.5(3) ?
C41 C42 C43 C44 . . . . -0.9(5) ?
F43 C43 C44 F44 . . . . -0.8(5) ?
C42 C43 C44 F44 . . . . 179.1(3) ?
F43 C43 C44 C45 . . . . 179.6(3) ?
C42 C43 C44 C45 . . . . -0.5(5) ?
F44 C44 C45 F45 . . . . 1.3(4) ?
C43 C44 C45 F45 . . . . -179.1(3) ?
F44 C44 C45 C46 . . . . -178.1(3) ?
C43 C44 C45 C46 . . . . 1.5(5) ?
F45 C45 C46 F46 . . . . -0.1(4) ?
C44 C45 C46 F46 . . . . 179.2(3) ?
F45 C45 C46 C41 . . . . 179.4(3) ?
C44 C45 C46 C41 . . . . -1.3(5) ?
C42 C41 C46 F46 . . . . 179.4(3) ?
B2 C41 C46 F46 . . . . 1.8(4) ?
C42 C41 C46 C45 . . . . -0.1(4) ?
B2 C41 C46 C45 . . . . -177.7(3) ?

_shelx_res_file                  
;
erk8358.res created by SHELXL-2014/7


TITL erk8358.res in P2(1)/n
CELL  0.71073  12.8848  21.5150  17.7497   90.000  109.796   90.000
ZERR    4.000   0.0007   0.0010   0.0008    0.000    0.001    0.000
LATT 1
SYMM 1/2-X, 1/2+Y, 1/2-Z
SFAC C  H  B  F  P
UNIT 164  148  8  80  4
SIZE 0.058 0.205 0.268
TEMP -172.030
ACTA
CONF

L.S. 30
BOND $H
FMAP 2
PLAN 10

OMIT     4  14   5
OMIT     4   4   0
OMIT     8   8   4
OMIT     1   0   1
OMIT     0   4   0
OMIT     5   6   1
OMIT    -2   1   3
OMIT     1   8   2
OMIT    -5  20   4
OMIT     2   0   0
OMIT     3  11  14
OMIT    -5   8   5
OMIT    -1   0   3
OMIT     7   3   0
OMIT    -4   4   6
OMIT    -2   3   3
OMIT     1   5   2
OMIT     0   1   7

WGHT    0.074700    4.730200
FVAR      11.42984   0.89582
B2    3    0.470340    0.694803    0.851168    11.00000    0.02554    0.01284 =
         0.01405    0.00066    0.01189    0.00386
H1    2    0.489950    0.679285    0.785780    11.00000    0.03075
B1    3    0.418263    0.634109    0.768469    11.00000    0.01611    0.01595 =
         0.01434   -0.00423    0.00654   -0.00390
C1    1    0.373850    0.646454    0.840873    11.00000    0.02049    0.02039 =
         0.01900    0.00066    0.01118    0.00262
AFIX  13
H1A   2    0.298079    0.664603    0.825677    11.00000   -1.20000
AFIX   0
C2    1    0.391763    0.585825    0.889054    11.00000    0.02808    0.02275 =
         0.02208   -0.00214    0.01471   -0.00343
AFIX  23
H2A   2    0.326728    0.576571    0.904876    11.00000   -1.20000
H2B   2    0.457351    0.589383    0.938125    11.00000   -1.20000
AFIX   0
C3    1    0.408853    0.534033    0.834663    11.00000    0.03416    0.01399 =
         0.02187   -0.00084    0.01264   -0.00404
AFIX  13
H3    2    0.335672    0.523955    0.793727    11.00000   -1.20000
AFIX   0
C4    1    0.480148    0.566891    0.791871    11.00000    0.02066    0.01496 =
         0.01664    0.00101    0.00543    0.00138
AFIX  13
H4    2    0.553191    0.575383    0.833894    11.00000   -1.20000
AFIX   0
C5    1    0.458176    0.474242    0.877873    11.00000    0.05191    0.02413 =
         0.02955    0.00418    0.01951    0.00030
AFIX 137
H5A   2    0.530963    0.482971    0.917329    11.00000   -1.50000
H5B   2    0.465628    0.443806    0.838945    11.00000   -1.50000
H5C   2    0.409693    0.457453    0.905167    11.00000   -1.50000
AFIX   0
C11   1    0.353906    0.651351    0.675961    11.00000    0.01569    0.01135 =
         0.02006   -0.00371    0.00756   -0.00046
C12   1    0.410758    0.668330    0.625190    11.00000    0.01299    0.01552 =
         0.01565   -0.00150    0.00424   -0.00029
F12   4    0.522021    0.675683    0.655888    11.00000    0.01362    0.04209 =
         0.01688   -0.00011    0.00392   -0.00652
C13   1    0.362807    0.677552    0.544263    11.00000    0.02277    0.01919 =
         0.01727    0.00208    0.00866   -0.00137
F13   4    0.423440    0.694918    0.499242    11.00000    0.02747    0.04615 =
         0.01763    0.00305    0.00879   -0.00939
C14   1    0.252018    0.669030    0.509131    11.00000    0.01955    0.02029 =
         0.01139   -0.00008   -0.00348    0.00466
F14   4    0.203253    0.676204    0.429416    11.00000    0.02710    0.04164 =
         0.01613    0.00213   -0.00311    0.00350
C15   1    0.189354    0.652950    0.556142    11.00000    0.00818    0.02606 =
         0.02587   -0.00445    0.00056    0.00456
F15   4    0.079601    0.646353    0.522192    11.00000    0.01267    0.05690 =
         0.03177   -0.00260   -0.00104    0.00151
C16   1    0.241585    0.645114    0.637784    11.00000    0.01942    0.01801 =
         0.02392   -0.00136    0.01118    0.00280
F16   4    0.175240    0.627845    0.679446    11.00000    0.01927    0.05264 =
         0.03108   -0.00110    0.01392   -0.00489
C21   1    0.503774    0.530164    0.726958    11.00000    0.02339    0.00847 =
         0.02149    0.00017    0.01045   -0.00098
C22   1    0.611002    0.517766    0.729654    11.00000    0.03237    0.01508 =
         0.03225    0.00416    0.01436    0.00101
F22   4    0.696503    0.536312    0.792369    11.00000    0.02664    0.03137 =
         0.04982    0.00819    0.01314    0.00816
C23   1    0.633695    0.485951    0.668961    11.00000    0.05313    0.02251 =
         0.05212    0.01406    0.04090    0.01600
F23   4    0.739535    0.474793    0.675411    11.00000    0.06904    0.03515 =
         0.08965    0.01875    0.06142    0.02130
C24   1    0.548899    0.465825    0.603494    11.00000    0.07929    0.01304 =
         0.03167    0.00166    0.03550    0.00287
F24   4    0.571514    0.435157    0.544395    11.00000    0.14448    0.02888 =
         0.05579   -0.00250    0.07578    0.00937
C25   1    0.443308    0.476721    0.598534    11.00000    0.06759    0.01607 =
         0.02161   -0.00171    0.01570   -0.00951
F25   4    0.358849    0.457715    0.533717    11.00000    0.09999    0.02990 =
         0.02805   -0.01189    0.01742   -0.02016
C26   1    0.421217    0.507785    0.659065    11.00000    0.04298    0.01100 =
         0.02319    0.00166    0.01416    0.00228
F26   4    0.313899    0.516341    0.651091    11.00000    0.03368    0.02546 =
         0.02747   -0.00386    0.00152   -0.00826

SIMU 0.02 0.04 0.9 P1 > C62A
SAME P1A C51A > C62A
SADI P1 c51 p1 C55 P1 C59
SADI C51 c52 c51 c53 c51 c54
SADI c52 c53 c52 c54 c53 c54
SADI c55 c56 c55 c57 c55 c58
SADI c56 c57 c56 c58 c57 c58
SADI c59 c60 c59 c61 c59 c62
SADI c60 c61 c60 c62 c61 c62

ISOR 0.007 P1 > C62A
SADI P1 H2
SADI P1A H2C
DFIX 1.32 P1 H2
DFIX 1.32 P1A H2C

PART 1 21
P1    5    0.300640    0.748454    0.176879    21.00000    0.01554    0.02006 =
         0.01380    0.00253    0.00862    0.00402
H2    2    0.228141    0.762389    0.211416    21.00000    0.05517
C51   1    0.433893    0.738640    0.260300    21.00000    0.02466    0.04864 =
         0.01887   -0.00246    0.00464    0.00847
C52   1    0.520800    0.706073    0.231071    21.00000    0.02696    0.07114 =
         0.02373    0.00197    0.00168    0.02532
AFIX 137
H52A  2    0.527694    0.728708    0.185085    21.00000   -1.50000
H52B  2    0.497363    0.663286    0.215195    21.00000   -1.50000
H52C  2    0.592234    0.705656    0.274471    21.00000   -1.50000
AFIX   0
C53   1    0.412391    0.701344    0.327234    21.00000    0.06152    0.07199 =
         0.01629    0.01584    0.00895    0.02316
AFIX 137
H53A  2    0.480324    0.699153    0.373741    21.00000   -1.50000
H53B  2    0.388506    0.659223    0.308117    21.00000   -1.50000
H53C  2    0.354611    0.721840    0.342587    21.00000   -1.50000
AFIX   0
C54   1    0.481032    0.802503    0.295515    21.00000    0.03453    0.07607 =
         0.02877   -0.02465    0.00650   -0.01063
AFIX 137
H54A  2    0.545982    0.796308    0.343483    21.00000   -1.50000
H54B  2    0.424855    0.825694    0.309739    21.00000   -1.50000
H54C  2    0.502137    0.825987    0.255645    21.00000   -1.50000
AFIX   0
C55   1    0.295405    0.817868    0.112663    21.00000    0.02362    0.01860 =
         0.02874    0.00402    0.01698    0.00423
C56   1    0.397537    0.822198    0.087067    21.00000    0.03025    0.02587 =
         0.03278    0.00226    0.01965   -0.00246
AFIX 137
H56A  2    0.390979    0.858553    0.052494    21.00000   -1.50000
H56B  2    0.403197    0.784513    0.057689    21.00000   -1.50000
H56C  2    0.463702    0.826296    0.134661    21.00000   -1.50000
AFIX   0
C57   1    0.284315    0.876095    0.159580    21.00000    0.05216    0.02138 =
         0.05217   -0.00089    0.03356    0.00438
AFIX 137
H57A  2    0.350613    0.880696    0.206971    21.00000   -1.50000
H57B  2    0.219562    0.871866    0.176311    21.00000   -1.50000
H57C  2    0.275700    0.912835    0.125361    21.00000   -1.50000
AFIX   0
C58   1    0.192705    0.815888    0.036845    21.00000    0.03056    0.03115 =
         0.03037    0.01337    0.01639    0.01614
AFIX 137
H58A  2    0.189546    0.853723    0.005401    21.00000   -1.50000
H58B  2    0.126440    0.813204    0.052007    21.00000   -1.50000
H58C  2    0.196581    0.779473    0.004737    21.00000   -1.50000
AFIX   0
C59   1    0.244762    0.676295    0.119921    21.00000    0.02343    0.01892 =
         0.02622   -0.00107    0.01387   -0.00344
C60   1    0.265137    0.619634    0.177740    21.00000    0.05676    0.02436 =
         0.04726    0.01280    0.03272    0.00670
AFIX 137
H60A  2    0.227482    0.583004    0.148097    21.00000   -1.50000
H60B  2    0.236260    0.628872    0.220980    21.00000   -1.50000
H60C  2    0.344487    0.611374    0.200525    21.00000   -1.50000
AFIX   0
C61   1    0.119315    0.682354    0.083103    21.00000    0.02951    0.03551 =
         0.04558   -0.00701    0.01887   -0.00975
AFIX 137
H61A  2    0.100830    0.712823    0.039508    21.00000   -1.50000
H61B  2    0.089357    0.696166    0.124209    21.00000   -1.50000
H61C  2    0.087413    0.641954    0.062012    21.00000   -1.50000
AFIX   0
C62   1    0.297126    0.662016    0.056091    21.00000    0.02989    0.02317 =
         0.02532   -0.00315    0.01405   -0.00243
AFIX 137
H62A  2    0.262270    0.625027    0.025811    21.00000   -1.50000
H62B  2    0.376251    0.654422    0.082094    21.00000   -1.50000
H62C  2    0.286325    0.697473    0.019571    21.00000   -1.50000
AFIX   0
PART 2 -21
P1A   5    0.374624    0.748293    0.156514   -21.00000    0.02376    0.04227 =
         0.02704    0.00533    0.01492    0.01102
H2C   2    0.446592    0.738664    0.119636   -21.00000   -1.20000
C51A  1    0.455879    0.740362    0.264736   -21.00000    0.02620    0.03431 =
         0.02340    0.00197    0.00866   -0.00063
C52A  1    0.475712    0.671556    0.290983   -21.00000    0.05709    0.05955 =
         0.06219    0.01205    0.02268    0.00722
AFIX  33
H52D  2    0.514287    0.650496    0.259205   -21.00000   -1.50000
H52E  2    0.520707    0.669489    0.347845   -21.00000   -1.50000
H52F  2    0.404704    0.651093    0.282527   -21.00000   -1.50000
AFIX   0
C53A  1    0.394953    0.773692    0.314875   -21.00000    0.07395    0.08464 =
         0.07160   -0.00391    0.03445   -0.00726
AFIX  33
H53D  2    0.382431    0.817272    0.298202   -21.00000   -1.50000
H53E  2    0.323925    0.753256    0.306425   -21.00000   -1.50000
H53F  2    0.439928    0.771652    0.371742   -21.00000   -1.50000
AFIX   0
C54A  1    0.571261    0.770747    0.283882   -21.00000    0.07163    0.07013 =
         0.06535    0.00140    0.00991   -0.00609
AFIX  33
H54D  2    0.562458    0.814610    0.268101   -21.00000   -1.50000
H54E  2    0.611910    0.767622    0.341449   -21.00000   -1.50000
H54F  2    0.612239    0.749187    0.254182   -21.00000   -1.50000
AFIX   0
C55A  1    0.333640    0.830079    0.125536   -21.00000    0.02735    0.03242 =
         0.03397    0.00510    0.01027    0.00149
C56A  1    0.420697    0.877373    0.173150   -21.00000    0.04486    0.04970 =
         0.06272   -0.00480    0.01942   -0.00703
AFIX  33
H56D  2    0.491954    0.867385    0.167580   -21.00000   -1.50000
H56E  2    0.398079    0.919271    0.152406   -21.00000   -1.50000
H56F  2    0.427526    0.875596    0.229801   -21.00000   -1.50000
AFIX   0
C57A  1    0.221017    0.843877    0.132521   -21.00000    0.05659    0.05467 =
         0.04593    0.00717    0.01297   -0.00786
AFIX  33
H57D  2    0.167352    0.813085    0.101671   -21.00000   -1.50000
H57E  2    0.226429    0.841864    0.188886   -21.00000   -1.50000
H57F  2    0.196982    0.885539    0.111490   -21.00000   -1.50000
AFIX   0
C58A  1    0.323005    0.840099    0.037278   -21.00000    0.04758    0.05128 =
         0.04911    0.00059    0.02320    0.00181
AFIX  33
H58D  2    0.394068    0.831623    0.030521   -21.00000   -1.50000
H58E  2    0.266941    0.811861    0.003235   -21.00000   -1.50000
H58F  2    0.301242    0.883186    0.021942   -21.00000   -1.50000
AFIX   0
C59A  1    0.266884    0.688581    0.112599   -21.00000    0.03325    0.03675 =
         0.03788    0.00752    0.01397   -0.00269
C60A  1    0.322109    0.624948    0.112711   -21.00000    0.06064    0.06306 =
         0.05804   -0.00169    0.02593    0.00772
AFIX  33
H60D  2    0.369436    0.627314    0.079679   -21.00000   -1.50000
H60E  2    0.366814    0.613824    0.167682   -21.00000   -1.50000
H60F  2    0.265159    0.593280    0.090844   -21.00000   -1.50000
AFIX   0
C61A  1    0.193770    0.682956    0.164776   -21.00000    0.05295    0.06046 =
         0.06943   -0.00522    0.03145   -0.00472
AFIX  33
H61D  2    0.239512    0.672278    0.219666   -21.00000   -1.50000
H61E  2    0.156491    0.722651    0.164825   -21.00000   -1.50000
H61F  2    0.138574    0.650341    0.143189   -21.00000   -1.50000
AFIX   0
C62A  1    0.199074    0.705353    0.025412   -21.00000    0.02744    0.02317 =
         0.02673    0.00086    0.00960   -0.01168
AFIX  33
H62D  2    0.248308    0.708554   -0.006101   -21.00000   -1.50000
H62E  2    0.143927    0.672933    0.002616   -21.00000   -1.50000
H62F  2    0.161844    0.745242    0.024252   -21.00000   -1.50000
AFIX   0
PART 0

C31   1    0.588858    0.685581    0.920778    11.00000    0.02203    0.01141 =
         0.01419    0.00031    0.00502    0.00118
C32   1    0.688093    0.675286    0.908417    11.00000    0.02455    0.01660 =
         0.01192   -0.00068    0.00656    0.00068
F32   4    0.693080    0.671701    0.833422    11.00000    0.02362    0.03193 =
         0.01185   -0.00088    0.00738    0.00237
C33   1    0.788099    0.667805    0.969254    11.00000    0.02245    0.02646 =
         0.02285    0.00397    0.00982    0.00503
F33   4    0.881451    0.656973    0.953527    11.00000    0.01934    0.05088 =
         0.02610    0.00243    0.00639    0.00720
C34   1    0.791224    0.670447    1.047898    11.00000    0.02109    0.03331 =
         0.01389    0.00268   -0.00235   -0.00022
F34   4    0.887435    0.662747    1.107806    11.00000    0.02789    0.07283 =
         0.01599    0.00812   -0.00159    0.00546
C35   1    0.695371    0.681245    1.063191    11.00000    0.03624    0.02675 =
         0.01116   -0.00240    0.00759   -0.00161
F35   4    0.698480    0.684643    1.140202    11.00000    0.04208    0.05995 =
         0.01038   -0.00261    0.00867   -0.00456
C36   1    0.598356    0.688566    1.000520    11.00000    0.02461    0.01715 =
         0.02372   -0.00152    0.01377   -0.00082
F36   4    0.506941    0.700193    1.019802    11.00000    0.03109    0.03847 =
         0.02010   -0.00346    0.01515    0.00208
C41   1    0.437120    0.767404    0.832557    11.00000    0.01794    0.01619 =
         0.01021    0.00039    0.00153    0.00180
C42   1    0.355337    0.796722    0.853518    11.00000    0.02146    0.02440 =
         0.01592   -0.00001    0.00761    0.00157
F42   4    0.295485    0.765408    0.891428    11.00000    0.03445    0.02331 =
         0.03582   -0.00017    0.02387    0.00228
C43   1    0.327890    0.859055    0.839046    11.00000    0.01852    0.01902 =
         0.02424   -0.00554    0.00480    0.00483
F43   4    0.245638    0.883818    0.860362    11.00000    0.03428    0.02720 =
         0.04686   -0.00046    0.02304    0.01291
C44   1    0.385137    0.895123    0.802726    11.00000    0.02916    0.01526 =
         0.01897    0.00057    0.00073    0.00691
F44   4    0.359572    0.955408    0.786929    11.00000    0.04072    0.02094 =
         0.04144    0.00792    0.01502    0.01102
C45   1    0.469343    0.868737    0.781983    11.00000    0.01915    0.01856 =
         0.01085    0.00036    0.00043   -0.00306
F45   4    0.527076    0.903904    0.747288    11.00000    0.03377    0.02198 =
         0.02901    0.00558    0.01346   -0.00234
C46   1    0.491787    0.806924    0.796465    11.00000    0.01364    0.02044 =
         0.00925   -0.00410    0.00043    0.00214
F46   4    0.574814    0.783614    0.773740    11.00000    0.02025    0.02365 =
         0.02190   -0.00172    0.00984    0.00077
HKLF 4

REM  erk8358.res in P2(1)/n
REM R1 =  0.0589 for    5979 Fo > 4sig(Fo)  and  0.0876 for all    8463 data
REM    716 parameters refined using    266 restraints

END

WGHT      0.0747      4.7184

REM Highest difference peak  0.519,  deepest hole -0.289,  1-sigma level  0.073
Q1    1   0.2118  0.4872  0.0009  11.00000  0.05    0.52
Q2    1   0.3879  1.0185  0.0594  11.00000  0.05    0.48
Q3    1   0.0832  0.4996 -0.0006  11.00000  0.05    0.41
Q4    1   0.4171  0.9895 -0.0054  11.00000  0.05    0.40
Q5    1   0.9066  0.5121  1.0377  11.00000  0.05    0.37
Q6    1   0.1178  0.4963  0.8961  11.00000  0.05    0.37
Q7    1   1.0221  0.5518  0.9164  11.00000  0.05    0.34
Q8    1   0.4780  1.0060  0.5968  11.00000  0.05    0.33
Q9    1   0.9479  0.5271  0.8636  11.00000  0.05    0.32
Q10   1   0.1596  0.5091  0.9414  11.00000  0.05    0.32
;
_shelx_res_checksum              22676
####################################################################### 
# 
# This file contains crystal structure data downloaded from the 
# Cambridge Structural Database (CSD) hosted by the Cambridge 
# Crystallographic Data Centre (CCDC).
# 
# Full information about CCDC data access policies and citation 
# guidelines are available at http://www.ccdc.cam.ac.uk/access/V1 
# 
# Audit and citation data items may have been added by the CCDC. 
# Please retain this information to preserve the provenance of 
# this file and to allow appropriate attribution of the data. 
# 
#######################################################################

data_erk8234
_database_code_depnum_ccdc_archive 'CCDC 1487583'
_audit_update_record             
;
2016-08-01 deposited with the CCDC.
2016-09-16 downloaded from the CCDC.
;

_chemical_name_systematic        ?
_chemical_name_common            ?
_chemical_formula_moiety         ?
_chemical_formula_sum            'C44 H39 B2 Cl4 F20 O2 P'
_chemical_formula_iupac          ?
_chemical_formula_weight         1174.14

_chemical_melting_point          ?

_space_group_crystal_system      monoclinic
_space_group_name_H-M_alt        'P 1 21/n 1'
_space_group_name_Hall           '-P 2yn'
loop_
_space_group_symop_operation_xyz
'x, y, z'
'-x+1/2, y+1/2, -z+1/2'
'-x, -y, -z'
'x-1/2, -y-1/2, z-1/2'

_cell_length_a                   12.8388(5)
_cell_length_b                   20.0253(6)
_cell_length_c                   18.7529(6)
_cell_angle_alpha                90
_cell_angle_beta                 97.3930(10)
_cell_angle_gamma                90
_cell_volume                     4781.3(3)
_cell_formula_units_Z            4
_cell_measurement_reflns_used    9879
_cell_measurement_theta_min      2.3101
_cell_measurement_theta_max      27.4973
_cell_measurement_temperature    100.(2)

_exptl_crystal_description       prism
_exptl_crystal_colour            colourless
_exptl_crystal_size_max          0.217
_exptl_crystal_size_mid          0.205
_exptl_crystal_size_min          0.139
_exptl_crystal_density_diffrn    1.631
_exptl_crystal_density_meas      ?
_exptl_crystal_density_method    'not measured'
_exptl_crystal_F_000             2368

_exptl_absorpt_coefficient_mu    0.398
_exptl_absorpt_correction_type   multi-scan
_exptl_absorpt_process_details   
;
Bruker AXS (2014). SADABS, Version 2014/2, Bruker AXS Inc., Madison, Wisconsin,
USA.
;
_exptl_absorpt_correction_T_min  0.91
_exptl_absorpt_correction_T_max  0.95

_exptl_special_details           
;
;

_diffrn_ambient_temperature      100.(2)

_diffrn_source                   'Mo ImS'
_diffrn_source_type              'micro focus tube'

_diffrn_radiation_type           'Mo K\a'
_diffrn_radiation_wavelength     0.71073
_diffrn_radiation_monochromator  'MX mirror'

_diffrn_measurement_device_type  'Bruker D8 Venture PHOTON 100 CMOS'
_diffrn_measurement_method       'omega and phi scans'

_diffrn_detector_area_resol_mean 10.4167

_diffrn_reflns_number            107562
_diffrn_reflns_av_R_equivalents  0.0580
_diffrn_reflns_av_unetI/netI     0.0263
_diffrn_reflns_theta_min         2.29
_diffrn_reflns_theta_max         27.52
_diffrn_reflns_theta_full        27.52
_diffrn_measured_fraction_theta_max 0.997
_diffrn_measured_fraction_theta_full 0.997
_diffrn_reflns_limit_h_min       -16
_diffrn_reflns_limit_h_max       16
_diffrn_reflns_limit_k_min       -26
_diffrn_reflns_limit_k_max       25
_diffrn_reflns_limit_l_min       -24
_diffrn_reflns_limit_l_max       24

_refine_special_details          
;
Reflections were merged by SHELXL according to the crystal
class for the calculation of statistics and refinement.

_reflns_Friedel_fraction is defined as the number of unique
Friedel pairs measured divided by the number that would be
possible theoretically, ignoring centric projections and
systematic absences.

One disordered over two positions dichloromethane molecule 
was found in the asymmetrical unit. Several restraints (SADI,
SAME, ISOR and SIMU) were used in order to improve refinement
stability.
;

_reflns_number_total             10980
_reflns_number_gt                8994
_reflns_threshold_expression     'I > 2\s(I)'

_refine_ls_structure_factor_coef Fsqd
_refine_ls_matrix_type           full
_refine_ls_R_factor_all          0.0572
_refine_ls_R_factor_gt           0.0422
_refine_ls_wR_factor_gt          0.0985
_refine_ls_wR_factor_ref         0.1067
_refine_ls_goodness_of_fit_ref   1.053
_refine_ls_restrained_S_all      1.058
_refine_ls_number_reflns         10980
_refine_ls_number_parameters     696
_refine_ls_number_restraints     61
_refine_ls_number_constraints    ?
_refine_ls_hydrogen_treatment    constr
_refine_ls_weighting_scheme      calc
_refine_ls_weighting_details     
'w=1/[\s^2^(Fo^2^)+(0.0434P)^2^+6.0291P] where P=(Fo^2^+2Fc^2^)/3'

_atom_sites_solution_hydrogens   geom
_atom_sites_solution_primary     ?
_atom_sites_solution_secondary   ?

_refine_ls_shift/su_max          0.001
_refine_ls_shift/su_mean         0.000
_refine_diff_density_max         0.630
_refine_diff_density_min         -1.262
_refine_ls_extinction_method     none
_refine_ls_extinction_coef       ?

loop_
_atom_type_symbol
_atom_type_description
_atom_type_scat_dispersion_real
_atom_type_scat_dispersion_imag
_atom_type_scat_source
C C 0.0033 0.0016 'International Tables Vol C Tables 4.2.6.8 and 6.1.1.4'
H H 0.0000 0.0000 'International Tables Vol C Tables 4.2.6.8 and 6.1.1.4'
B B 0.0013 0.0007 'International Tables Vol C Tables 4.2.6.8 and 6.1.1.4'
O O 0.0106 0.0060 'International Tables Vol C Tables 4.2.6.8 and 6.1.1.4'
F F 0.0171 0.0103 'International Tables Vol C Tables 4.2.6.8 and 6.1.1.4'
P P 0.1023 0.0942 'International Tables Vol C Tables 4.2.6.8 and 6.1.1.4'
Cl Cl 0.1484 0.1585 'International Tables Vol C Tables 4.2.6.8 and 6.1.1.4'

_computing_data_collection       
;
APEX2 v.2014.1-1 (Bruker AXS Inc., 2014)

;
_computing_cell_refinement       'SAINT V8.34A (Bruker AXS Inc., 2013)'
_computing_data_reduction        'SAINT V8.34A (Bruker AXS Inc., 2013)'
_computing_structure_solution    'SHELXL-2014 (Sheldrick, 2014)'
_computing_structure_refinement  'SHELXL-2014/7 (Sheldrick, 2014)'
_computing_molecular_graphics    'XP (Sheldrick, 2014)'
_computing_publication_material  'SHELXL-2014 (Sheldrick, 2014)'

loop_
_atom_site_type_symbol
_atom_site_label
_atom_site_fract_x
_atom_site_fract_y
_atom_site_fract_z
_atom_site_U_iso_or_equiv
_atom_site_adp_type
_atom_site_calc_flag
_atom_site_refinement_flags_adp
_atom_site_refinement_flags_occupancy
_atom_site_refinement_flags_posn
_atom_site_occupancy
_atom_site_disorder_assembly
_atom_site_disorder_group
P P1 0.42721(4) 0.41183(2) 0.79830(2) 0.00863(10) Uani d . . . 1.0 . .
B B1 0.40048(16) 0.62194(10) 0.74408(11) 0.0102(4) Uani d . . . 1.0 . .
B B2 0.22242(16) 0.55967(10) 0.69666(11) 0.0105(4) Uani d . . . 1.0 . .
O O2 0.29119(10) 0.49351(6) 0.72363(7) 0.0094(2) Uani d . . . 1.0 . .
O O1 0.43946(10) 0.54624(6) 0.77144(7) 0.0102(3) Uani d . . . 1.0 . .
C C1 0.27415(14) 0.62118(9) 0.74330(10) 0.0106(3) Uani d . . . 1.0 . .
H H1 0.2469 0.6628 0.7179 0.013 Uiso calc U . R 1.0 . .
C C2 0.26114(15) 0.63079(9) 0.82455(10) 0.0126(4) Uani d . . . 1.0 . .
H H2A 0.2119 0.668 0.8296 0.015 Uiso calc U . R 1.0 . .
H H2B 0.2314 0.5897 0.8432 0.015 Uiso calc U . R 1.0 . .
C C3 0.36934(15) 0.64627(9) 0.86887(10) 0.0129(4) Uani d . . . 1.0 . .
H H3 0.3998 0.6036 0.89 0.015 Uiso calc U . R 1.0 . .
C C4 0.43764(15) 0.67087(9) 0.81217(10) 0.0116(4) Uani d . . . 1.0 . .
H H4 0.4083 0.7157 0.797 0.014 Uiso calc U . R 1.0 . .
C C5 0.36147(17) 0.69561(10) 0.92972(11) 0.0195(4) Uani d . . . 1.0 . .
H H5A 0.4315 0.7032 0.956 0.029 Uiso calc U . R 1.0 . .
H H5B 0.3151 0.6774 0.9625 0.029 Uiso calc U . R 1.0 . .
H H5C 0.3327 0.738 0.9097 0.029 Uiso calc U . R 1.0 . .
C C6 0.38129(14) 0.49612(9) 0.75900(9) 0.0090(3) Uani d . . . 1.0 . .
C C51 0.43606(15) 0.35420(9) 0.71948(10) 0.0122(4) Uani d . . . 1.0 . .
C C52 0.53146(16) 0.37482(10) 0.68249(11) 0.0154(4) Uani d . . . 1.0 . .
H H52A 0.5325 0.3486 0.6385 0.023 Uiso calc U . R 1.0 . .
H H52B 0.5962 0.3666 0.7151 0.023 Uiso calc U . R 1.0 . .
H H52C 0.5265 0.4224 0.6704 0.023 Uiso calc U . R 1.0 . .
C C53 0.33863(15) 0.35794(9) 0.66237(10) 0.0142(4) Uani d . . . 1.0 . .
H H53A 0.3476 0.3274 0.6227 0.021 Uiso calc U . R 1.0 . .
H H53B 0.3302 0.4037 0.6439 0.021 Uiso calc U . R 1.0 . .
H H53C 0.2761 0.3451 0.6841 0.021 Uiso calc U . R 1.0 . .
C C54 0.44728(17) 0.28091(9) 0.74529(11) 0.0181(4) Uani d . . . 1.0 . .
H H54A 0.3826 0.2669 0.7636 0.027 Uiso calc U . R 1.0 . .
H H54B 0.5065 0.2772 0.7837 0.027 Uiso calc U . R 1.0 . .
H H54C 0.4598 0.2522 0.705 0.027 Uiso calc U . R 1.0 . .
C C55 0.31917(15) 0.38737(9) 0.85309(10) 0.0125(4) Uani d . . . 1.0 . .
C C56 0.21993(16) 0.36416(10) 0.80397(11) 0.0172(4) Uani d . . . 1.0 . .
H H56A 0.1624 0.3576 0.8329 0.026 Uiso calc U . R 1.0 . .
H H56B 0.2346 0.322 0.7807 0.026 Uiso calc U . R 1.0 . .
H H56C 0.1998 0.3981 0.7672 0.026 Uiso calc U . R 1.0 . .
C C57 0.35523(16) 0.32988(9) 0.90536(10) 0.0153(4) Uani d . . . 1.0 . .
H H57A 0.415 0.3448 0.9395 0.023 Uiso calc U . R 1.0 . .
H H57B 0.3763 0.2915 0.8781 0.023 Uiso calc U . R 1.0 . .
H H57C 0.2973 0.3169 0.9317 0.023 Uiso calc U . R 1.0 . .
C C58 0.28626(17) 0.44830(10) 0.89518(11) 0.0166(4) Uani d . . . 1.0 . .
H H58A 0.2583 0.4831 0.8613 0.025 Uiso calc U . R 1.0 . .
H H58B 0.3475 0.4656 0.9263 0.025 Uiso calc U . R 1.0 . .
H H58C 0.2321 0.4349 0.9247 0.025 Uiso calc U . R 1.0 . .
C C59 0.55803(15) 0.42354(9) 0.85584(10) 0.0125(4) Uani d . . . 1.0 . .
C C60 0.63386(15) 0.46881(10) 0.82000(11) 0.0161(4) Uani d . . . 1.0 . .
H H60A 0.6071 0.5147 0.8176 0.024 Uiso calc U . R 1.0 . .
H H60B 0.639 0.4526 0.7713 0.024 Uiso calc U . R 1.0 . .
H H60C 0.7035 0.4678 0.8484 0.024 Uiso calc U . R 1.0 . .
C C61 0.54200(16) 0.45632(10) 0.92778(10) 0.0156(4) Uani d . . . 1.0 . .
H H61A 0.503 0.4258 0.9555 0.023 Uiso calc U . R 1.0 . .
H H61B 0.5022 0.4979 0.9186 0.023 Uiso calc U . R 1.0 . .
H H61C 0.6105 0.4662 0.9552 0.023 Uiso calc U . R 1.0 . .
C C62 0.61223(16) 0.35543(10) 0.87192(11) 0.0169(4) Uani d . . . 1.0 . .
H H62A 0.6749 0.3615 0.9071 0.025 Uiso calc U . R 1.0 . .
H H62B 0.6326 0.3368 0.8274 0.025 Uiso calc U . R 1.0 . .
H H62C 0.5636 0.3248 0.8915 0.025 Uiso calc U . R 1.0 . .
C C11 0.45427(15) 0.63815(9) 0.67196(10) 0.0115(4) Uani d . . . 1.0 . .
C C12 0.41768(15) 0.69215(9) 0.62895(10) 0.0137(4) Uani d . . . 1.0 . .
F F12 0.33705(10) 0.72968(6) 0.64643(7) 0.0203(3) Uani d . . . 1.0 . .
C C13 0.45859(18) 0.71194(10) 0.56786(11) 0.0186(4) Uani d . . . 1.0 . .
F F13 0.41643(12) 0.76422(6) 0.52866(7) 0.0295(3) Uani d . . . 1.0 . .
C C14 0.54182(18) 0.67755(11) 0.54670(11) 0.0224(5) Uani d . . . 1.0 . .
F F14 0.58336(12) 0.69672(7) 0.48764(7) 0.0349(3) Uani d . . . 1.0 . .
C C15 0.58103(17) 0.62336(11) 0.58592(12) 0.0205(4) Uani d . . . 1.0 . .
F F15 0.65998(11) 0.58786(7) 0.56455(8) 0.0316(3) Uani d . . . 1.0 . .
C C16 0.53837(16) 0.60562(9) 0.64770(11) 0.0152(4) Uani d . . . 1.0 . .
F F16 0.58361(10) 0.55247(6) 0.68351(7) 0.0226(3) Uani d . . . 1.0 . .
C C21 0.55366(15) 0.68262(9) 0.83204(10) 0.0128(4) Uani d . . . 1.0 . .
C C22 0.60429(17) 0.72924(10) 0.79264(11) 0.0184(4) Uani d . . . 1.0 . .
F F22 0.54644(11) 0.76755(6) 0.74310(7) 0.0256(3) Uani d . . . 1.0 . .
C C23 0.71092(19) 0.73947(11) 0.80166(11) 0.0236(5) Uani d . . . 1.0 . .
F F23 0.75367(12) 0.78424(8) 0.76061(7) 0.0383(4) Uani d . . . 1.0 . .
C C24 0.77475(17) 0.70364(11) 0.85270(12) 0.0224(5) Uani d . . . 1.0 . .
F F24 0.87925(10) 0.71263(8) 0.86223(8) 0.0336(3) Uani d . . . 1.0 . .
C C25 0.72884(16) 0.65843(10) 0.89441(11) 0.0179(4) Uani d . . . 1.0 . .
F F25 0.78872(10) 0.62312(7) 0.94526(7) 0.0247(3) Uani d . . . 1.0 . .
C C26 0.62137(16) 0.64911(9) 0.88372(10) 0.0139(4) Uani d . . . 1.0 . .
F F26 0.58315(9) 0.60447(6) 0.92807(6) 0.0174(2) Uani d . . . 1.0 . .
C C31 0.23398(14) 0.57385(9) 0.61147(10) 0.0107(3) Uani d . . . 1.0 . .
C C32 0.30725(14) 0.54828(9) 0.57026(10) 0.0114(4) Uani d . . . 1.0 . .
F F32 0.37649(9) 0.50079(5) 0.59761(6) 0.0153(2) Uani d . . . 1.0 . .
C C33 0.32051(15) 0.57078(9) 0.50221(10) 0.0135(4) Uani d . . . 1.0 . .
F F33 0.39705(10) 0.54632(6) 0.46722(6) 0.0195(3) Uani d . . . 1.0 . .
C C34 0.25737(16) 0.62170(10) 0.47167(10) 0.0151(4) Uani d . . . 1.0 . .
F F34 0.27218(10) 0.64611(6) 0.40694(6) 0.0212(3) Uani d . . . 1.0 . .
C C35 0.18219(15) 0.64843(9) 0.50920(10) 0.0144(4) Uani d . . . 1.0 . .
F F35 0.12078(10) 0.69902(6) 0.48080(7) 0.0211(3) Uani d . . . 1.0 . .
C C36 0.17213(15) 0.62420(9) 0.57701(10) 0.0124(4) Uani d . . . 1.0 . .
F F36 0.09911(9) 0.65492(6) 0.61191(6) 0.0164(2) Uani d . . . 1.0 . .
C C41 0.10345(15) 0.53272(9) 0.70303(10) 0.0116(4) Uani d . . . 1.0 . .
C C42 0.06959(15) 0.47194(9) 0.67202(10) 0.0123(4) Uani d . . . 1.0 . .
F F42 0.13516(9) 0.43572(6) 0.63624(6) 0.0163(2) Uani d . . . 1.0 . .
C C43 -0.02831(16) 0.44448(10) 0.67468(11) 0.0182(4) Uani d . . . 1.0 . .
F F43 -0.05390(10) 0.38503(6) 0.64403(7) 0.0250(3) Uani d . . . 1.0 . .
C C44 -0.10094(17) 0.47951(12) 0.70799(13) 0.0252(5) Uani d . . . 1.0 . .
F F44 -0.19739(11) 0.45445(8) 0.70997(10) 0.0437(4) Uani d . . . 1.0 . .
C C45 -0.07357(17) 0.54078(12) 0.73776(13) 0.0251(5) Uani d . . . 1.0 . .
F F45 -0.14431(11) 0.57595(8) 0.76949(10) 0.0432(4) Uani d . . . 1.0 . .
C C46 0.02639(16) 0.56606(10) 0.73485(11) 0.0175(4) Uani d . . . 1.0 . .
F F46 0.04500(9) 0.62723(6) 0.76351(7) 0.0244(3) Uani d . . . 1.0 . .
C C71 0.8680(2) 0.63929(13) 0.51966(16) 0.0358(6) Uani d . . . 1.0 . .
H H71A 0.8012 0.639 0.4867 0.043 Uiso calc U . R 1.0 . .
H H71B 0.9212 0.6626 0.495 0.043 Uiso calc U . R 1.0 . .
Cl Cl1 0.84974(6) 0.68342(4) 0.59808(5) 0.0545(2) Uani d . . . 1.0 . .
Cl Cl2 0.90872(5) 0.55685(3) 0.53780(3) 0.03100(14) Uani d . . . 1.0 . .
C C72 0.5480(6) 0.8948(4) 0.5200(3) 0.0440(15) Uani d U P D 0.759(10) A 1
H H72A 0.5515 0.8531 0.4919 0.053 Uiso calc U P R 0.759(10) A 1
H H72B 0.4762 0.9131 0.509 0.053 Uiso calc U P R 0.759(10) A 1
Cl Cl3 0.63773(9) 0.95220(6) 0.49346(7) 0.0399(6) Uani d U P D 0.759(10) A 1
Cl Cl4 0.5723(2) 0.87569(17) 0.61291(10) 0.0633(8) Uani d U P D 0.759(10) A 1
C C72A 0.563(3) 0.8840(14) 0.5245(12) 0.071(8) Uani d U P D 0.241(10) A 2
H H72C 0.6079 0.8435 0.526 0.085 Uiso calc U P R 0.241(10) A 2
H H72D 0.4953 0.8744 0.4952 0.085 Uiso calc U P R 0.241(10) A 2
Cl Cl3A 0.6255(15) 0.9508(9) 0.4885(10) 0.213(9) Uani d U P D 0.241(10) A 2
Cl Cl4A 0.5441(8) 0.9082(9) 0.6120(4) 0.099(3) Uani d U P D 0.241(10) A 2

loop_
_atom_site_aniso_label
_atom_site_aniso_U_11
_atom_site_aniso_U_22
_atom_site_aniso_U_33
_atom_site_aniso_U_12
_atom_site_aniso_U_13
_atom_site_aniso_U_23
P1 0.0108(2) 0.0064(2) 0.0091(2) 0.00117(16) 0.00261(17) 0.00056(16)
B1 0.0133(10) 0.0063(8) 0.0111(9) -0.0002(7) 0.0021(8) 0.0002(7)
B2 0.0106(9) 0.0090(9) 0.0122(10) 0.0017(7) 0.0027(8) 0.0010(7)
O2 0.0106(6) 0.0078(6) 0.0099(6) 0.0006(5) 0.0013(5) -0.0002(5)
O1 0.0103(6) 0.0083(6) 0.0122(6) -0.0003(5) 0.0030(5) 0.0006(5)
C1 0.0132(9) 0.0077(8) 0.0113(9) 0.0021(7) 0.0027(7) 0.0008(6)
C2 0.0138(9) 0.0114(8) 0.0133(9) 0.0012(7) 0.0040(7) -0.0014(7)
C3 0.0167(9) 0.0113(8) 0.0110(9) 0.0013(7) 0.0029(7) 0.0002(7)
C4 0.0165(9) 0.0079(8) 0.0102(8) -0.0012(7) 0.0010(7) -0.0003(6)
C5 0.0229(11) 0.0212(10) 0.0144(10) 0.0015(8) 0.0023(8) -0.0050(8)
C6 0.0129(9) 0.0080(8) 0.0072(8) 0.0015(6) 0.0051(7) -0.0001(6)
C51 0.0166(9) 0.0081(8) 0.0125(9) 0.0026(7) 0.0040(7) -0.0019(7)
C52 0.0161(9) 0.0175(9) 0.0137(9) 0.0034(7) 0.0058(7) -0.0008(7)
C53 0.0172(10) 0.0121(9) 0.0132(9) 0.0001(7) 0.0017(7) -0.0038(7)
C54 0.0272(11) 0.0091(8) 0.0179(10) 0.0036(8) 0.0031(8) -0.0014(7)
C55 0.0135(9) 0.0109(8) 0.0143(9) -0.0004(7) 0.0059(7) 0.0018(7)
C56 0.0158(10) 0.0166(9) 0.0196(10) -0.0027(7) 0.0039(8) 0.0049(8)
C57 0.0216(10) 0.0117(8) 0.0133(9) -0.0009(7) 0.0045(8) 0.0037(7)
C58 0.0215(10) 0.0137(9) 0.0167(10) 0.0019(8) 0.0102(8) 0.0010(7)
C59 0.0116(9) 0.0139(9) 0.0119(9) 0.0016(7) 0.0010(7) 0.0014(7)
C60 0.0111(9) 0.0190(9) 0.0180(10) -0.0007(7) 0.0015(7) 0.0027(8)
C61 0.0195(10) 0.0144(9) 0.0126(9) -0.0016(7) 0.0013(7) -0.0015(7)
C62 0.0178(10) 0.0157(9) 0.0165(10) 0.0060(8) -0.0006(8) 0.0018(7)
C11 0.0138(9) 0.0093(8) 0.0114(9) -0.0056(7) 0.0012(7) -0.0022(7)
C12 0.0170(9) 0.0098(8) 0.0143(9) -0.0031(7) 0.0019(7) -0.0015(7)
F12 0.0261(7) 0.0115(5) 0.0241(6) 0.0048(5) 0.0061(5) 0.0051(5)
C13 0.0305(12) 0.0123(9) 0.0124(9) -0.0073(8) 0.0003(8) 0.0027(7)
F13 0.0449(8) 0.0218(6) 0.0209(7) -0.0046(6) 0.0010(6) 0.0133(5)
C14 0.0331(12) 0.0238(10) 0.0124(9) -0.0132(9) 0.0109(9) -0.0014(8)
F14 0.0505(9) 0.0397(8) 0.0184(7) -0.0132(7) 0.0191(6) 0.0031(6)
C15 0.0230(11) 0.0206(10) 0.0203(10) -0.0058(8) 0.0122(9) -0.0049(8)
F15 0.0339(8) 0.0283(7) 0.0383(8) -0.0030(6) 0.0260(6) -0.0066(6)
C16 0.0176(10) 0.0116(8) 0.0170(10) -0.0026(7) 0.0046(8) 0.0000(7)
F16 0.0206(6) 0.0197(6) 0.0299(7) 0.0067(5) 0.0126(5) 0.0072(5)
C21 0.0182(10) 0.0097(8) 0.0107(9) -0.0049(7) 0.0027(7) -0.0034(7)
C22 0.0280(11) 0.0152(9) 0.0112(9) -0.0097(8) -0.0007(8) 0.0000(7)
F22 0.0383(8) 0.0189(6) 0.0177(6) -0.0138(5) -0.0043(5) 0.0076(5)
C23 0.0310(12) 0.0257(11) 0.0150(10) -0.0199(9) 0.0065(9) -0.0009(8)
F23 0.0433(9) 0.0476(9) 0.0239(7) -0.0341(7) 0.0043(6) 0.0083(6)
C24 0.0196(11) 0.0290(11) 0.0192(10) -0.0144(9) 0.0053(8) -0.0078(9)
F24 0.0189(7) 0.0508(9) 0.0318(8) -0.0193(6) 0.0061(6) -0.0054(7)
C25 0.0184(10) 0.0194(10) 0.0156(9) -0.0027(8) 0.0017(8) -0.0036(8)
F25 0.0168(6) 0.0290(7) 0.0269(7) -0.0010(5) -0.0032(5) 0.0015(5)
C26 0.0188(10) 0.0109(8) 0.0126(9) -0.0053(7) 0.0047(7) -0.0013(7)
F26 0.0186(6) 0.0166(6) 0.0167(6) -0.0050(5) 0.0008(5) 0.0065(4)
C31 0.0108(9) 0.0090(8) 0.0117(8) -0.0031(7) -0.0010(7) -0.0007(6)
C32 0.0120(9) 0.0086(8) 0.0132(9) -0.0010(7) -0.0001(7) 0.0006(7)
F32 0.0174(6) 0.0124(5) 0.0170(6) 0.0055(4) 0.0058(5) 0.0033(4)
C33 0.0147(9) 0.0129(9) 0.0138(9) -0.0033(7) 0.0047(7) -0.0035(7)
F33 0.0243(6) 0.0193(6) 0.0170(6) 0.0008(5) 0.0111(5) -0.0013(5)
C34 0.0192(10) 0.0155(9) 0.0101(9) -0.0064(8) 0.0004(7) 0.0030(7)
F34 0.0270(7) 0.0241(6) 0.0127(6) -0.0027(5) 0.0034(5) 0.0076(5)
C35 0.0158(9) 0.0110(8) 0.0149(9) -0.0009(7) -0.0041(7) 0.0031(7)
F35 0.0234(6) 0.0185(6) 0.0199(6) 0.0053(5) -0.0028(5) 0.0080(5)
C36 0.0111(9) 0.0119(8) 0.0142(9) -0.0011(7) 0.0010(7) -0.0015(7)
F36 0.0148(6) 0.0156(5) 0.0192(6) 0.0047(4) 0.0033(5) 0.0016(4)
C41 0.0116(9) 0.0118(8) 0.0113(9) 0.0000(7) 0.0009(7) 0.0017(7)
C42 0.0121(9) 0.0136(9) 0.0114(9) 0.0015(7) 0.0021(7) -0.0005(7)
F42 0.0137(6) 0.0167(5) 0.0186(6) 0.0014(4) 0.0019(5) -0.0068(4)
C43 0.0187(10) 0.0175(9) 0.0185(10) -0.0057(8) 0.0027(8) -0.0019(8)
F43 0.0230(7) 0.0201(6) 0.0317(7) -0.0106(5) 0.0030(5) -0.0093(5)
C44 0.0153(10) 0.0326(12) 0.0294(12) -0.0102(9) 0.0097(9) -0.0065(10)
F44 0.0212(7) 0.0545(10) 0.0601(11) -0.0219(7) 0.0232(7) -0.0241(8)
C45 0.0157(10) 0.0302(12) 0.0321(12) -0.0011(9) 0.0130(9) -0.0104(10)
F45 0.0191(7) 0.0529(10) 0.0622(11) -0.0046(6) 0.0223(7) -0.0316(8)
C46 0.0167(10) 0.0151(9) 0.0212(10) -0.0007(7) 0.0047(8) -0.0057(8)
F46 0.0164(6) 0.0187(6) 0.0387(8) 0.0012(5) 0.0064(5) -0.0140(5)
C71 0.0253(13) 0.0269(12) 0.0545(17) 0.0020(10) 0.0018(12) 0.0140(11)
Cl1 0.0328(4) 0.0305(3) 0.0978(7) -0.0012(3) -0.0012(4) -0.0285(4)
Cl2 0.0379(3) 0.0232(3) 0.0293(3) 0.0032(2) -0.0057(2) -0.0007(2)
C72 0.042(3) 0.046(3) 0.042(2) -0.022(2) -0.0018(19) 0.0156(19)
Cl3 0.0304(7) 0.0415(8) 0.0495(8) -0.0134(4) 0.0110(4) 0.0179(4)
Cl4 0.0590(12) 0.0864(15) 0.0423(7) -0.0378(9) -0.0021(7) 0.0184(8)
C72A 0.073(10) 0.069(10) 0.071(10) -0.010(6) 0.008(6) 0.010(6)
Cl3A 0.183(11) 0.228(13) 0.239(13) -0.024(8) 0.068(9) 0.024(9)
Cl4A 0.087(4) 0.147(8) 0.068(3) -0.007(5) 0.023(3) 0.029(5)

_geom_special_details            
;
All esds (except the esd in the dihedral angle between two l.s. planes)
are estimated using the full covariance matrix.  The cell esds are taken
into account individually in the estimation of esds in distances, angles
and torsion angles; correlations between esds in cell parameters are only
used when they are defined by crystal symmetry.  An approximate (isotropic)
treatment of cell esds is used for estimating esds involving l.s. planes.
;

loop_
_geom_bond_atom_site_label_1
_geom_bond_atom_site_label_2
_geom_bond_site_symmetry_2
_geom_bond_distance
_geom_bond_publ_flag
P1 C51 . 1.8900(19) ?
P1 C59 . 1.890(2) ?
P1 C55 . 1.8938(19) ?
P1 C6 . 1.9048(18) ?
B1 C1 . 1.620(3) ?
B1 C11 . 1.628(3) ?
B1 C4 . 1.631(3) ?
B1 O1 . 1.657(2) ?
B2 C1 . 1.604(3) ?
B2 O2 . 1.636(2) ?
B2 C41 . 1.639(3) ?
B2 C31 . 1.648(3) ?
O2 C6 . 1.258(2) ?
O1 C6 . 1.255(2) ?
C1 C2 . 1.566(3) ?
C1 H1 . 1.0 ?
C2 C3 . 1.555(3) ?
C2 H2A . 0.99 ?
C2 H2B . 0.99 ?
C3 C5 . 1.523(3) ?
C3 C4 . 1.543(3) ?
C3 H3 . 1.0 ?
C4 C21 . 1.507(3) ?
C4 H4 . 1.0 ?
C5 H5A . 0.98 ?
C5 H5B . 0.98 ?
C5 H5C . 0.98 ?
C51 C52 . 1.540(3) ?
C51 C53 . 1.540(3) ?
C51 C54 . 1.546(3) ?
C52 H52A . 0.98 ?
C52 H52B . 0.98 ?
C52 H52C . 0.98 ?
C53 H53A . 0.98 ?
C53 H53B . 0.98 ?
C53 H53C . 0.98 ?
C54 H54A . 0.98 ?
C54 H54B . 0.98 ?
C54 H54C . 0.98 ?
C55 C58 . 1.542(3) ?
C55 C57 . 1.544(3) ?
C55 C56 . 1.545(3) ?
C56 H56A . 0.98 ?
C56 H56B . 0.98 ?
C56 H56C . 0.98 ?
C57 H57A . 0.98 ?
C57 H57B . 0.98 ?
C57 H57C . 0.98 ?
C58 H58A . 0.98 ?
C58 H58B . 0.98 ?
C58 H58C . 0.98 ?
C59 C61 . 1.538(3) ?
C59 C62 . 1.543(3) ?
C59 C60 . 1.546(3) ?
C60 H60A . 0.98 ?
C60 H60B . 0.98 ?
C60 H60C . 0.98 ?
C61 H61A . 0.98 ?
C61 H61B . 0.98 ?
C61 H61C . 0.98 ?
C62 H62A . 0.98 ?
C62 H62B . 0.98 ?
C62 H62C . 0.98 ?
C11 C16 . 1.387(3) ?
C11 C12 . 1.394(3) ?
C12 F12 . 1.353(2) ?
C12 C13 . 1.378(3) ?
C13 F13 . 1.352(2) ?
C13 C14 . 1.372(3) ?
C14 F14 . 1.346(2) ?
C14 C15 . 1.370(3) ?
C15 F15 . 1.341(2) ?
C15 C16 . 1.390(3) ?
C16 F16 . 1.349(2) ?
C21 C26 . 1.389(3) ?
C21 C22 . 1.401(3) ?
C22 F22 . 1.351(2) ?
C22 C23 . 1.373(3) ?
C23 F23 . 1.344(2) ?
C23 C24 . 1.379(3) ?
C24 F24 . 1.343(2) ?
C24 C25 . 1.377(3) ?
C25 F25 . 1.346(2) ?
C25 C26 . 1.381(3) ?
C26 F26 . 1.355(2) ?
C31 C32 . 1.390(3) ?
C31 C36 . 1.390(3) ?
C32 F32 . 1.357(2) ?
C32 C33 . 1.384(3) ?
C33 F33 . 1.342(2) ?
C33 C34 . 1.380(3) ?
C34 F34 . 1.345(2) ?
C34 C35 . 1.374(3) ?
C35 F35 . 1.350(2) ?
C35 C36 . 1.383(3) ?
C36 F36 . 1.358(2) ?
C41 C46 . 1.390(3) ?
C41 C42 . 1.394(3) ?
C42 F42 . 1.353(2) ?
C42 C43 . 1.379(3) ?
C43 F43 . 1.344(2) ?
C43 C44 . 1.379(3) ?
C44 F44 . 1.341(2) ?
C44 C45 . 1.375(3) ?
C45 F45 . 1.347(2) ?
C45 C46 . 1.387(3) ?
C46 F46 . 1.347(2) ?
C71 Cl2 . 1.752(3) ?
C71 Cl1 . 1.757(3) ?
C71 H71A . 0.99 ?
C71 H71B . 0.99 ?
C72 Cl3 . 1.745(5) ?
C72 Cl4 . 1.772(6) ?
C72 H72A . 0.99 ?
C72 H72B . 0.99 ?
C72A Cl3A . 1.737(15) ?
C72A Cl4A . 1.758(16) ?
C72A H72C . 0.99 ?
C72A H72D . 0.99 ?

loop_
_geom_angle_atom_site_label_1
_geom_angle_atom_site_label_2
_geom_angle_atom_site_label_3
_geom_angle_site_symmetry_1
_geom_angle_site_symmetry_3
_geom_angle
_geom_angle_publ_flag
C51 P1 C59 . . 112.57(9) ?
C51 P1 C55 . . 112.85(9) ?
C59 P1 C55 . . 112.42(9) ?
C51 P1 C6 . . 106.57(8) ?
C59 P1 C6 . . 108.60(8) ?
C55 P1 C6 . . 103.13(8) ?
C1 B1 C11 . . 121.69(16) ?
C1 B1 C4 . . 101.79(14) ?
C11 B1 C4 . . 114.70(15) ?
C1 B1 O1 . . 104.85(13) ?
C11 B1 O1 . . 107.21(14) ?
C4 B1 O1 . . 105.12(14) ?
C1 B2 O2 . . 106.51(14) ?
C1 B2 C41 . . 122.52(16) ?
O2 B2 C41 . . 100.48(13) ?
C1 B2 C31 . . 108.27(15) ?
O2 B2 C31 . . 109.08(14) ?
C41 B2 C31 . . 109.17(15) ?
C6 O2 B2 . . 123.53(14) ?
C6 O1 B1 . . 121.70(14) ?
C2 C1 B2 . . 122.43(15) ?
C2 C1 B1 . . 102.83(14) ?
B2 C1 B1 . . 110.85(14) ?
C2 C1 H1 . . 106.6 ?
B2 C1 H1 . . 106.6 ?
B1 C1 H1 . . 106.6 ?
C3 C2 C1 . . 110.16(15) ?
C3 C2 H2A . . 109.6 ?
C1 C2 H2A . . 109.6 ?
C3 C2 H2B . . 109.6 ?
C1 C2 H2B . . 109.6 ?
H2A C2 H2B . . 108.1 ?
C5 C3 C4 . . 114.05(16) ?
C5 C3 C2 . . 112.88(16) ?
C4 C3 C2 . . 104.06(15) ?
C5 C3 H3 . . 108.5 ?
C4 C3 H3 . . 108.5 ?
C2 C3 H3 . . 108.5 ?
C21 C4 C3 . . 120.70(16) ?
C21 C4 B1 . . 117.88(15) ?
C3 C4 B1 . . 102.28(14) ?
C21 C4 H4 . . 104.8 ?
C3 C4 H4 . . 104.8 ?
B1 C4 H4 . . 104.8 ?
C3 C5 H5A . . 109.5 ?
C3 C5 H5B . . 109.5 ?
H5A C5 H5B . . 109.5 ?
C3 C5 H5C . . 109.5 ?
H5A C5 H5C . . 109.5 ?
H5B C5 H5C . . 109.5 ?
O1 C6 O2 . . 128.02(16) ?
O1 C6 P1 . . 119.32(13) ?
O2 C6 P1 . . 112.65(12) ?
C52 C51 C53 . . 107.19(15) ?
C52 C51 C54 . . 110.37(16) ?
C53 C51 C54 . . 107.36(16) ?
C52 C51 P1 . . 108.66(13) ?
C53 C51 P1 . . 112.89(12) ?
C54 C51 P1 . . 110.32(13) ?
C51 C52 H52A . . 109.5 ?
C51 C52 H52B . . 109.5 ?
H52A C52 H52B . . 109.5 ?
C51 C52 H52C . . 109.5 ?
H52A C52 H52C . . 109.5 ?
H52B C52 H52C . . 109.5 ?
C51 C53 H53A . . 109.5 ?
C51 C53 H53B . . 109.5 ?
H53A C53 H53B . . 109.5 ?
C51 C53 H53C . . 109.5 ?
H53A C53 H53C . . 109.5 ?
H53B C53 H53C . . 109.5 ?
C51 C54 H54A . . 109.5 ?
C51 C54 H54B . . 109.5 ?
H54A C54 H54B . . 109.5 ?
C51 C54 H54C . . 109.5 ?
H54A C54 H54C . . 109.5 ?
H54B C54 H54C . . 109.5 ?
C58 C55 C57 . . 110.16(16) ?
C58 C55 C56 . . 106.50(16) ?
C57 C55 C56 . . 108.13(15) ?
C58 C55 P1 . . 109.95(13) ?
C57 C55 P1 . . 110.89(13) ?
C56 C55 P1 . . 111.10(13) ?
C55 C56 H56A . . 109.5 ?
C55 C56 H56B . . 109.5 ?
H56A C56 H56B . . 109.5 ?
C55 C56 H56C . . 109.5 ?
H56A C56 H56C . . 109.5 ?
H56B C56 H56C . . 109.5 ?
C55 C57 H57A . . 109.5 ?
C55 C57 H57B . . 109.5 ?
H57A C57 H57B . . 109.5 ?
C55 C57 H57C . . 109.5 ?
H57A C57 H57C . . 109.5 ?
H57B C57 H57C . . 109.5 ?
C55 C58 H58A . . 109.5 ?
C55 C58 H58B . . 109.5 ?
H58A C58 H58B . . 109.5 ?
C55 C58 H58C . . 109.5 ?
H58A C58 H58C . . 109.5 ?
H58B C58 H58C . . 109.5 ?
C61 C59 C62 . . 108.28(15) ?
C61 C59 C60 . . 107.10(16) ?
C62 C59 C60 . . 108.05(16) ?
C61 C59 P1 . . 110.14(13) ?
C62 C59 P1 . . 110.30(13) ?
C60 C59 P1 . . 112.80(13) ?
C59 C60 H60A . . 109.5 ?
C59 C60 H60B . . 109.5 ?
H60A C60 H60B . . 109.5 ?
C59 C60 H60C . . 109.5 ?
H60A C60 H60C . . 109.5 ?
H60B C60 H60C . . 109.5 ?
C59 C61 H61A . . 109.5 ?
C59 C61 H61B . . 109.5 ?
H61A C61 H61B . . 109.5 ?
C59 C61 H61C . . 109.5 ?
H61A C61 H61C . . 109.5 ?
H61B C61 H61C . . 109.5 ?
C59 C62 H62A . . 109.5 ?
C59 C62 H62B . . 109.5 ?
H62A C62 H62B . . 109.5 ?
C59 C62 H62C . . 109.5 ?
H62A C62 H62C . . 109.5 ?
H62B C62 H62C . . 109.5 ?
C16 C11 C12 . . 113.16(17) ?
C16 C11 B1 . . 127.60(17) ?
C12 C11 B1 . . 119.19(16) ?
F12 C12 C13 . . 115.27(17) ?
F12 C12 C11 . . 120.14(17) ?
C13 C12 C11 . . 124.59(19) ?
F13 C13 C14 . . 120.24(18) ?
F13 C13 C12 . . 120.40(19) ?
C14 C13 C12 . . 119.36(19) ?
F14 C14 C15 . . 120.7(2) ?
F14 C14 C13 . . 120.1(2) ?
C15 C14 C13 . . 119.23(18) ?
F15 C15 C14 . . 119.95(18) ?
F15 C15 C16 . . 120.50(19) ?
C14 C15 C16 . . 119.54(19) ?
F16 C16 C11 . . 120.70(17) ?
F16 C16 C15 . . 115.22(18) ?
C11 C16 C15 . . 124.07(19) ?
C26 C21 C22 . . 113.49(18) ?
C26 C21 C4 . . 127.40(17) ?
C22 C21 C4 . . 118.98(17) ?
F22 C22 C23 . . 116.82(18) ?
F22 C22 C21 . . 119.32(19) ?
C23 C22 C21 . . 123.9(2) ?
F23 C23 C22 . . 120.2(2) ?
F23 C23 C24 . . 119.7(2) ?
C22 C23 C24 . . 120.14(19) ?
F24 C24 C25 . . 120.4(2) ?
F24 C24 C23 . . 121.14(19) ?
C25 C24 C23 . . 118.5(2) ?
F25 C25 C24 . . 120.03(19) ?
F25 C25 C26 . . 120.04(18) ?
C24 C25 C26 . . 119.9(2) ?
F26 C26 C25 . . 115.73(17) ?
F26 C26 C21 . . 120.22(17) ?
C25 C26 C21 . . 124.05(18) ?
C32 C31 C36 . . 113.31(17) ?
C32 C31 B2 . . 128.87(16) ?
C36 C31 B2 . . 117.27(16) ?
F32 C32 C33 . . 115.11(16) ?
F32 C32 C31 . . 120.37(16) ?
C33 C32 C31 . . 124.41(17) ?
F33 C33 C34 . . 119.64(17) ?
F33 C33 C32 . . 121.09(17) ?
C34 C33 C32 . . 119.18(18) ?
F34 C34 C35 . . 120.73(17) ?
F34 C34 C33 . . 119.96(18) ?
C35 C34 C33 . . 119.28(17) ?
F35 C35 C34 . . 120.22(17) ?
F35 C35 C36 . . 120.47(18) ?
C34 C35 C36 . . 119.29(17) ?
F36 C36 C35 . . 115.87(16) ?
F36 C36 C31 . . 119.54(16) ?
C35 C36 C31 . . 124.52(18) ?
C46 C41 C42 . . 113.41(17) ?
C46 C41 B2 . . 126.49(17) ?
C42 C41 B2 . . 120.05(16) ?
F42 C42 C43 . . 115.62(17) ?
F42 C42 C41 . . 119.63(16) ?
C43 C42 C41 . . 124.75(18) ?
F43 C43 C42 . . 120.77(18) ?
F43 C43 C44 . . 120.12(18) ?
C42 C43 C44 . . 119.10(19) ?
F44 C44 C45 . . 120.8(2) ?
F44 C44 C43 . . 120.2(2) ?
C45 C44 C43 . . 119.04(19) ?
F45 C45 C44 . . 119.63(19) ?
F45 C45 C46 . . 120.4(2) ?
C44 C45 C46 . . 119.95(19) ?
F46 C46 C45 . . 115.71(18) ?
F46 C46 C41 . . 120.57(17) ?
C45 C46 C41 . . 123.70(19) ?
Cl2 C71 Cl1 . . 112.33(16) ?
Cl2 C71 H71A . . 109.1 ?
Cl1 C71 H71A . . 109.1 ?
Cl2 C71 H71B . . 109.1 ?
Cl1 C71 H71B . . 109.1 ?
H71A C71 H71B . . 107.9 ?
Cl3 C72 Cl4 . . 112.5(3) ?
Cl3 C72 H72A . . 109.1 ?
Cl4 C72 H72A . . 109.1 ?
Cl3 C72 H72B . . 109.1 ?
Cl4 C72 H72B . . 109.1 ?
H72A C72 H72B . . 107.8 ?
Cl3A C72A Cl4A . . 106.1(13) ?
Cl3A C72A H72C . . 110.5 ?
Cl4A C72A H72C . . 110.5 ?
Cl3A C72A H72D . . 110.5 ?
Cl4A C72A H72D . . 110.5 ?
H72C C72A H72D . . 108.7 ?

loop_
_geom_torsion_atom_site_label_1
_geom_torsion_atom_site_label_2
_geom_torsion_atom_site_label_3
_geom_torsion_atom_site_label_4
_geom_torsion_site_symmetry_1
_geom_torsion_site_symmetry_2
_geom_torsion_site_symmetry_3
_geom_torsion_site_symmetry_4
_geom_torsion
_geom_torsion_publ_flag
C1 B2 O2 C6 . . . . -17.0(2) ?
C41 B2 O2 C6 . . . . -145.69(16) ?
C31 B2 O2 C6 . . . . 99.64(18) ?
C1 B1 O1 C6 . . . . 29.6(2) ?
C11 B1 O1 C6 . . . . -101.02(18) ?
C4 B1 O1 C6 . . . . 136.51(16) ?
O2 B2 C1 C2 . . . . -73.3(2) ?
C41 B2 C1 C2 . . . . 41.2(3) ?
C31 B2 C1 C2 . . . . 169.53(15) ?
O2 B2 C1 B1 . . . . 48.28(18) ?
C41 B2 C1 B1 . . . . 162.73(16) ?
C31 B2 C1 B1 . . . . -68.91(18) ?
C11 B1 C1 C2 . . . . -159.43(16) ?
C4 B1 C1 C2 . . . . -30.34(17) ?
O1 B1 C1 C2 . . . . 78.99(15) ?
C11 B1 C1 B2 . . . . 68.1(2) ?
C4 B1 C1 B2 . . . . -162.82(14) ?
O1 B1 C1 B2 . . . . -53.48(18) ?
B2 C1 C2 C3 . . . . 132.77(17) ?
B1 C1 C2 C3 . . . . 7.52(18) ?
C1 C2 C3 C5 . . . . 144.11(16) ?
C1 C2 C3 C4 . . . . 19.93(19) ?
C5 C3 C4 C21 . . . . 64.7(2) ?
C2 C3 C4 C21 . . . . -171.92(15) ?
C5 C3 C4 B1 . . . . -162.02(16) ?
C2 C3 C4 B1 . . . . -38.61(17) ?
C1 B1 C4 C21 . . . . 178.16(15) ?
C11 B1 C4 C21 . . . . -48.5(2) ?
O1 B1 C4 C21 . . . . 69.03(19) ?
C1 B1 C4 C3 . . . . 43.22(17) ?
C11 B1 C4 C3 . . . . 176.59(15) ?
O1 B1 C4 C3 . . . . -65.91(16) ?
B1 O1 C6 O2 . . . . 3.0(3) ?
B1 O1 C6 P1 . . . . -175.30(11) ?
B2 O2 C6 O1 . . . . -10.4(3) ?
B2 O2 C6 P1 . . . . 168.03(12) ?
C59 P1 C51 C52 . . . . -46.82(15) ?
C55 P1 C51 C52 . . . . -175.37(12) ?
C6 P1 C51 C52 . . . . 72.13(14) ?
C59 P1 C51 C53 . . . . -165.59(13) ?
C55 P1 C51 C53 . . . . 65.86(15) ?
C6 P1 C51 C53 . . . . -46.64(15) ?
C59 P1 C51 C54 . . . . 74.30(16) ?
C55 P1 C51 C54 . . . . -54.25(16) ?
C6 P1 C51 C54 . . . . -166.75(13) ?
C51 P1 C55 C58 . . . . -157.31(13) ?
C59 P1 C55 C58 . . . . 74.06(15) ?
C6 P1 C55 C58 . . . . -42.72(15) ?
C51 P1 C55 C57 . . . . 80.61(15) ?
C59 P1 C55 C57 . . . . -48.02(15) ?
C6 P1 C55 C57 . . . . -164.80(13) ?
C51 P1 C55 C56 . . . . -39.67(15) ?
C59 P1 C55 C56 . . . . -168.30(13) ?
C6 P1 C55 C56 . . . . 74.92(14) ?
C51 P1 C59 C61 . . . . -166.45(12) ?
C55 P1 C59 C61 . . . . -37.67(15) ?
C6 P1 C59 C61 . . . . 75.80(14) ?
C51 P1 C59 C62 . . . . -46.98(15) ?
C55 P1 C59 C62 . . . . 81.80(15) ?
C6 P1 C59 C62 . . . . -164.73(13) ?
C51 P1 C59 C60 . . . . 73.95(15) ?
C55 P1 C59 C60 . . . . -157.27(13) ?
C6 P1 C59 C60 . . . . -43.80(15) ?
C1 B1 C11 C16 . . . . -137.0(2) ?
C4 B1 C11 C16 . . . . 99.8(2) ?
O1 B1 C11 C16 . . . . -16.5(2) ?
C1 B1 C11 C12 . . . . 45.9(2) ?
C4 B1 C11 C12 . . . . -77.3(2) ?
O1 B1 C11 C12 . . . . 166.37(15) ?
C16 C11 C12 F12 . . . . -178.79(16) ?
B1 C11 C12 F12 . . . . -1.3(3) ?
C16 C11 C12 C13 . . . . 0.6(3) ?
B1 C11 C12 C13 . . . . 178.15(18) ?
F12 C12 C13 F13 . . . . -1.9(3) ?
C11 C12 C13 F13 . . . . 178.61(17) ?
F12 C12 C13 C14 . . . . 178.84(18) ?
C11 C12 C13 C14 . . . . -0.6(3) ?
F13 C13 C14 F14 . . . . 1.5(3) ?
C12 C13 C14 F14 . . . . -179.26(18) ?
F13 C13 C14 C15 . . . . -177.84(19) ?
C12 C13 C14 C15 . . . . 1.4(3) ?
F14 C14 C15 F15 . . . . -1.6(3) ?
C13 C14 C15 F15 . . . . 177.72(19) ?
F14 C14 C15 C16 . . . . 178.42(19) ?
C13 C14 C15 C16 . . . . -2.2(3) ?
C12 C11 C16 F16 . . . . 179.58(17) ?
B1 C11 C16 F16 . . . . 2.3(3) ?
C12 C11 C16 C15 . . . . -1.5(3) ?
B1 C11 C16 C15 . . . . -178.80(19) ?
F15 C15 C16 F16 . . . . 1.4(3) ?
C14 C15 C16 F16 . . . . -178.65(18) ?
F15 C15 C16 C11 . . . . -177.53(18) ?
C14 C15 C16 C11 . . . . 2.4(3) ?
C3 C4 C21 C26 . . . . 31.1(3) ?
B1 C4 C21 C26 . . . . -95.4(2) ?
C3 C4 C21 C22 . . . . -153.26(17) ?
B1 C4 C21 C22 . . . . 80.3(2) ?
C26 C21 C22 F22 . . . . -176.74(17) ?
C4 C21 C22 F22 . . . . 7.0(3) ?
C26 C21 C22 C23 . . . . 2.5(3) ?
C4 C21 C22 C23 . . . . -173.78(19) ?
F22 C22 C23 F23 . . . . -2.2(3) ?
C21 C22 C23 F23 . . . . 178.60(19) ?
F22 C22 C23 C24 . . . . 178.10(19) ?
C21 C22 C23 C24 . . . . -1.1(3) ?
F23 C23 C24 F24 . . . . 0.0(3) ?
C22 C23 C24 F24 . . . . 179.72(19) ?
F23 C23 C24 C25 . . . . 179.52(19) ?
C22 C23 C24 C25 . . . . -0.7(3) ?
F24 C24 C25 F25 . . . . 0.2(3) ?
C23 C24 C25 F25 . . . . -179.30(19) ?
F24 C24 C25 C26 . . . . -179.40(18) ?
C23 C24 C25 C26 . . . . 1.1(3) ?
F25 C25 C26 F26 . . . . 1.4(3) ?
C24 C25 C26 F26 . . . . -178.94(18) ?
F25 C25 C26 C21 . . . . -179.16(18) ?
C24 C25 C26 C21 . . . . 0.5(3) ?
C22 C21 C26 F26 . . . . 177.26(16) ?
C4 C21 C26 F26 . . . . -6.9(3) ?
C22 C21 C26 C25 . . . . -2.1(3) ?
C4 C21 C26 C25 . . . . 173.73(18) ?
C1 B2 C31 C32 . . . . 99.9(2) ?
O2 B2 C31 C32 . . . . -15.6(2) ?
C41 B2 C31 C32 . . . . -124.55(19) ?
C1 B2 C31 C36 . . . . -71.0(2) ?
O2 B2 C31 C36 . . . . 173.52(15) ?
C41 B2 C31 C36 . . . . 64.6(2) ?
C36 C31 C32 F32 . . . . 177.18(16) ?
B2 C31 C32 F32 . . . . 6.1(3) ?
C36 C31 C32 C33 . . . . 1.3(3) ?
B2 C31 C32 C33 . . . . -169.78(18) ?
F32 C32 C33 F33 . . . . 0.1(3) ?
C31 C32 C33 F33 . . . . 176.09(17) ?
F32 C32 C33 C34 . . . . -176.47(16) ?
C31 C32 C33 C34 . . . . -0.4(3) ?
F33 C33 C34 F34 . . . . 0.6(3) ?
C32 C33 C34 F34 . . . . 177.15(17) ?
F33 C33 C34 C35 . . . . -177.20(17) ?
C32 C33 C34 C35 . . . . -0.6(3) ?
F34 C34 C35 F35 . . . . 1.1(3) ?
C33 C34 C35 F35 . . . . 178.90(17) ?
F34 C34 C35 C36 . . . . -177.12(17) ?
C33 C34 C35 C36 . . . . 0.6(3) ?
F35 C35 C36 F36 . . . . -0.9(3) ?
C34 C35 C36 F36 . . . . 177.39(16) ?
F35 C35 C36 C31 . . . . -177.86(17) ?
C34 C35 C36 C31 . . . . 0.4(3) ?
C32 C31 C36 F36 . . . . -178.22(16) ?
B2 C31 C36 F36 . . . . -6.0(2) ?
C32 C31 C36 C35 . . . . -1.3(3) ?
B2 C31 C36 C35 . . . . 170.91(17) ?
C1 B2 C41 C46 . . . . 15.0(3) ?
O2 B2 C41 C46 . . . . 132.46(19) ?
C31 B2 C41 C46 . . . . -112.9(2) ?
C1 B2 C41 C42 . . . . -167.85(17) ?
O2 B2 C41 C42 . . . . -50.4(2) ?
C31 B2 C41 C42 . . . . 64.2(2) ?
C46 C41 C42 F42 . . . . 176.94(17) ?
B2 C41 C42 F42 . . . . -0.5(3) ?
C46 C41 C42 C43 . . . . -3.1(3) ?
B2 C41 C42 C43 . . . . 179.47(18) ?
F42 C42 C43 F43 . . . . 0.9(3) ?
C41 C42 C43 F43 . . . . -179.10(18) ?
F42 C42 C43 C44 . . . . -177.72(19) ?
C41 C42 C43 C44 . . . . 2.3(3) ?
F43 C43 C44 F44 . . . . 0.0(3) ?
C42 C43 C44 F44 . . . . 178.6(2) ?
F43 C43 C44 C45 . . . . -178.8(2) ?
C42 C43 C44 C45 . . . . -0.1(3) ?
F44 C44 C45 F45 . . . . 0.2(4) ?
C43 C44 C45 F45 . . . . 179.0(2) ?
F44 C44 C45 C46 . . . . -179.7(2) ?
C43 C44 C45 C46 . . . . -0.9(4) ?
F45 C45 C46 F46 . . . . -1.8(3) ?
C44 C45 C46 F46 . . . . 178.1(2) ?
F45 C45 C46 C41 . . . . -180.0(2) ?
C44 C45 C46 C41 . . . . -0.1(4) ?
C42 C41 C46 F46 . . . . -176.18(18) ?
B2 C41 C46 F46 . . . . 1.1(3) ?
C42 C41 C46 C45 . . . . 1.9(3) ?
B2 C41 C46 C45 . . . . 179.2(2) ?

_shelx_res_file                  
;
erk8234.res created by SHELXL-2014/7


TITL erk8234.res in P2(1)/n
CELL  0.71073  12.8388  20.0253  18.7529   90.000   97.393   90.000
ZERR    4.000   0.0005   0.0006   0.0006    0.000    0.001    0.000
LATT 1
SYMM 1/2-X, 1/2+Y, 1/2-Z
SFAC C  H  B  O  F  P  Cl
UNIT 176  156  8  8  80  4  16
SIZE 0.139 0.205 0.217
TEMP -173.100
ACTA
CONF

L.S. 20
BOND $H
FMAP 2
PLAN 10

OMIT    -1   2   2
OMIT     0   4   7
OMIT     1   7   2
OMIT     0   1   3
OMIT    -1   5   5
OMIT    -3   7   4
OMIT     6   0   2
OMIT     0   3   4
OMIT    -3   1   2

WGHT    0.043400    6.029100
FVAR       0.34652   0.75936
P1    6    0.427215    0.411826    0.798299    11.00000    0.01079    0.00636 =
         0.00911    0.00056    0.00261    0.00117
B1    3    0.400482    0.621943    0.744081    11.00000    0.01332    0.00626 =
         0.01108    0.00017    0.00208   -0.00019
B2    3    0.222417    0.559672    0.696662    11.00000    0.01056    0.00899 =
         0.01224    0.00104    0.00267    0.00169
O2    4    0.291186    0.493513    0.723625    11.00000    0.01064    0.00777 =
         0.00992   -0.00017    0.00134    0.00065
O1    4    0.439461    0.546242    0.771437    11.00000    0.01032    0.00832 =
         0.01222    0.00057    0.00304   -0.00026
C1    1    0.274152    0.621184    0.743297    11.00000    0.01324    0.00773 =
         0.01125    0.00079    0.00266    0.00208
AFIX  13
H1    2    0.246872    0.662791    0.717948    11.00000   -1.20000
AFIX   0
C2    1    0.261143    0.630794    0.824551    11.00000    0.01378    0.01137 =
         0.01326   -0.00135    0.00403    0.00117
AFIX  23
H2A   2    0.211905    0.668022    0.829648    11.00000   -1.20000
H2B   2    0.231360    0.589698    0.843194    11.00000   -1.20000
AFIX   0
C3    1    0.369343    0.646267    0.868872    11.00000    0.01668    0.01132 =
         0.01099    0.00021    0.00288    0.00129
AFIX  13
H3    2    0.399776    0.603593    0.889994    11.00000   -1.20000
AFIX   0
C4    1    0.437640    0.670867    0.812166    11.00000    0.01654    0.00790 =
         0.01022   -0.00031    0.00101   -0.00119
AFIX  13
H4    2    0.408262    0.715663    0.797028    11.00000   -1.20000
AFIX   0
C5    1    0.361468    0.695609    0.929715    11.00000    0.02290    0.02116 =
         0.01435   -0.00496    0.00233    0.00151
AFIX 137
H5A   2    0.431470    0.703224    0.956031    11.00000   -1.50000
H5B   2    0.315114    0.677390    0.962538    11.00000   -1.50000
H5C   2    0.332750    0.737973    0.909740    11.00000   -1.50000
AFIX   0
C6    1    0.381290    0.496117    0.758997    11.00000    0.01285    0.00795 =
         0.00718   -0.00006    0.00513    0.00145
C51   1    0.436061    0.354204    0.719482    11.00000    0.01658    0.00812 =
         0.01254   -0.00186    0.00398    0.00262
C52   1    0.531461    0.374823    0.682488    11.00000    0.01611    0.01753 =
         0.01371   -0.00077    0.00577    0.00339
AFIX 137
H52A  2    0.532455    0.348604    0.638455    11.00000   -1.50000
H52B  2    0.596164    0.366570    0.715085    11.00000   -1.50000
H52C  2    0.526485    0.422420    0.670377    11.00000   -1.50000
AFIX   0
C53   1    0.338630    0.357937    0.662367    11.00000    0.01717    0.01209 =
         0.01323   -0.00382    0.00173    0.00005
AFIX 137
H53A  2    0.347562    0.327445    0.622731    11.00000   -1.50000
H53B  2    0.330213    0.403677    0.643945    11.00000   -1.50000
H53C  2    0.276129    0.345064    0.684088    11.00000   -1.50000
AFIX   0
C54   1    0.447282    0.280912    0.745293    11.00000    0.02721    0.00913 =
         0.01793   -0.00136    0.00312    0.00355
AFIX 137
H54A  2    0.382603    0.266860    0.763626    11.00000   -1.50000
H54B  2    0.506507    0.277235    0.783656    11.00000   -1.50000
H54C  2    0.459845    0.252193    0.704955    11.00000   -1.50000
AFIX   0
C55   1    0.319174    0.387367    0.853088    11.00000    0.01347    0.01094 =
         0.01429    0.00178    0.00586   -0.00036
C56   1    0.219928    0.364159    0.803974    11.00000    0.01582    0.01659 =
         0.01962    0.00488    0.00386   -0.00274
AFIX 137
H56A  2    0.162354    0.357637    0.832879    11.00000   -1.50000
H56B  2    0.234626    0.321976    0.780725    11.00000   -1.50000
H56C  2    0.199837    0.398137    0.767156    11.00000   -1.50000
AFIX   0
C57   1    0.355229    0.329877    0.905360    11.00000    0.02157    0.01171 =
         0.01334    0.00367    0.00449   -0.00095
AFIX 137
H57A  2    0.415005    0.344752    0.939464    11.00000   -1.50000
H57B  2    0.376295    0.291521    0.878082    11.00000   -1.50000
H57C  2    0.297274    0.316868    0.931714    11.00000   -1.50000
AFIX   0
C58   1    0.286257    0.448301    0.895178    11.00000    0.02153    0.01371 =
         0.01666    0.00103    0.01017    0.00193
AFIX 137
H58A  2    0.258258    0.483131    0.861305    11.00000   -1.50000
H58B  2    0.347468    0.465618    0.926299    11.00000   -1.50000
H58C  2    0.232120    0.434893    0.924686    11.00000   -1.50000
AFIX   0
C59   1    0.558033    0.423541    0.855840    11.00000    0.01164    0.01386 =
         0.01195    0.00143    0.00102    0.00164
C60   1    0.633857    0.468809    0.819997    11.00000    0.01114    0.01901 =
         0.01800    0.00267    0.00150   -0.00069
AFIX 137
H60A  2    0.607124    0.514700    0.817609    11.00000   -1.50000
H60B  2    0.639036    0.452602    0.771269    11.00000   -1.50000
H60C  2    0.703479    0.467822    0.848389    11.00000   -1.50000
AFIX   0
C61   1    0.542001    0.456319    0.927778    11.00000    0.01951    0.01437 =
         0.01258   -0.00155    0.00128   -0.00155
AFIX 137
H61A  2    0.503032    0.425783    0.955453    11.00000   -1.50000
H61B  2    0.502233    0.497877    0.918565    11.00000   -1.50000
H61C  2    0.610520    0.466187    0.955163    11.00000   -1.50000
AFIX   0
C62   1    0.612233    0.355430    0.871923    11.00000    0.01783    0.01574 =
         0.01648    0.00175   -0.00058    0.00601
AFIX 137
H62A  2    0.674934    0.361455    0.907067    11.00000   -1.50000
H62B  2    0.632612    0.336788    0.827423    11.00000   -1.50000
H62C  2    0.563571    0.324793    0.891493    11.00000   -1.50000
AFIX   0
C11   1    0.454271    0.638145    0.671961    11.00000    0.01377    0.00928 =
         0.01140   -0.00222    0.00120   -0.00562
C12   1    0.417677    0.692153    0.628953    11.00000    0.01703    0.00981 =
         0.01427   -0.00147    0.00187   -0.00310
F12   5    0.337052    0.729675    0.646432    11.00000    0.02609    0.01151 =
         0.02411    0.00515    0.00610    0.00477
C13   1    0.458585    0.711942    0.567865    11.00000    0.03046    0.01226 =
         0.01240    0.00268    0.00026   -0.00732
F13   5    0.416428    0.764222    0.528661    11.00000    0.04490    0.02181 =
         0.02092    0.01332    0.00101   -0.00456
C14   1    0.541818    0.677551    0.546701    11.00000    0.03310    0.02379 =
         0.01235   -0.00142    0.01092   -0.01318
F14   5    0.583362    0.696721    0.487636    11.00000    0.05048    0.03969 =
         0.01837    0.00311    0.01912   -0.01319
C15   1    0.581028    0.623364    0.585920    11.00000    0.02301    0.02055 =
         0.02030   -0.00491    0.01224   -0.00580
F15   5    0.659984    0.587857    0.564551    11.00000    0.03393    0.02826 =
         0.03833   -0.00660    0.02602   -0.00298
C16   1    0.538372    0.605616    0.647701    11.00000    0.01764    0.01156 =
         0.01702    0.00003    0.00456   -0.00263
F16   5    0.583608    0.552467    0.683512    11.00000    0.02064    0.01975 =
         0.02988    0.00723    0.01258    0.00670
C21   1    0.553658    0.682615    0.832042    11.00000    0.01823    0.00973 =
         0.01075   -0.00340    0.00272   -0.00490
C22   1    0.604287    0.729238    0.792640    11.00000    0.02801    0.01522 =
         0.01122    0.00000   -0.00074   -0.00966
F22   5    0.546440    0.767548    0.743097    11.00000    0.03829    0.01889 =
         0.01769    0.00763   -0.00432   -0.01383
C23   1    0.710920    0.739466    0.801663    11.00000    0.03100    0.02570 =
         0.01502   -0.00090    0.00647   -0.01987
F23   5    0.753673    0.784244    0.760610    11.00000    0.04334    0.04760 =
         0.02391    0.00831    0.00433   -0.03408
C24   1    0.774751    0.703637    0.852699    11.00000    0.01959    0.02901 =
         0.01924   -0.00781    0.00532   -0.01441
F24   5    0.879246    0.712631    0.862228    11.00000    0.01888    0.05079 =
         0.03183   -0.00537    0.00609   -0.01925
C25   1    0.728838    0.658433    0.894406    11.00000    0.01844    0.01945 =
         0.01556   -0.00362    0.00166   -0.00269
F25   5    0.788722    0.623118    0.945261    11.00000    0.01677    0.02898 =
         0.02691    0.00146   -0.00321   -0.00103
C26   1    0.621375    0.649111    0.883724    11.00000    0.01880    0.01092 =
         0.01263   -0.00133    0.00466   -0.00528
F26   5    0.583147    0.604466    0.928068    11.00000    0.01858    0.01656 =
         0.01668    0.00654    0.00079   -0.00502
C31   1    0.233979    0.573847    0.611475    11.00000    0.01082    0.00904 =
         0.01170   -0.00066   -0.00103   -0.00309
C32   1    0.307253    0.548279    0.570259    11.00000    0.01199    0.00864 =
         0.01325    0.00057   -0.00014   -0.00098
F32   5    0.376489    0.500791    0.597607    11.00000    0.01741    0.01241 =
         0.01697    0.00331    0.00583    0.00553
C33   1    0.320511    0.570783    0.502209    11.00000    0.01467    0.01286 =
         0.01376   -0.00351    0.00471   -0.00329
F33   5    0.397054    0.546319    0.467218    11.00000    0.02431    0.01930 =
         0.01697   -0.00131    0.01113    0.00084
C34   1    0.257372    0.621702    0.471673    11.00000    0.01920    0.01553 =
         0.01012    0.00304    0.00036   -0.00638
F34   5    0.272177    0.646107    0.406936    11.00000    0.02698    0.02415 =
         0.01272    0.00756    0.00337   -0.00272
C35   1    0.182188    0.648432    0.509195    11.00000    0.01578    0.01096 =
         0.01488    0.00307   -0.00413   -0.00090
F35   5    0.120775    0.699017    0.480804    11.00000    0.02338    0.01854 =
         0.01988    0.00805   -0.00282    0.00529
C36   1    0.172127    0.624195    0.577012    11.00000    0.01111    0.01186 =
         0.01418   -0.00152    0.00098   -0.00112
F36   5    0.099108    0.654916    0.611915    11.00000    0.01478    0.01558 =
         0.01917    0.00163    0.00328    0.00471
C41   1    0.103450    0.532723    0.703026    11.00000    0.01159    0.01178 =
         0.01134    0.00166    0.00092   -0.00004
C42   1    0.069587    0.471943    0.672024    11.00000    0.01211    0.01355 =
         0.01136   -0.00048    0.00211    0.00150
F42   5    0.135158    0.435719    0.636239    11.00000    0.01367    0.01670 =
         0.01857   -0.00678    0.00192    0.00139
C43   1   -0.028312    0.444484    0.674681    11.00000    0.01871    0.01752 =
         0.01854   -0.00185    0.00266   -0.00574
F43   5   -0.053899    0.385031    0.644028    11.00000    0.02298    0.02006 =
         0.03174   -0.00927    0.00305   -0.01061
C44   1   -0.100943    0.479509    0.707988    11.00000    0.01528    0.03259 =
         0.02941   -0.00653    0.00970   -0.01020
F44   5   -0.197385    0.454451    0.709968    11.00000    0.02118    0.05446 =
         0.06010   -0.02413    0.02318   -0.02191
C45   1   -0.073569    0.540777    0.737756    11.00000    0.01569    0.03024 =
         0.03206   -0.01045    0.01302   -0.00111
F45   5   -0.144312    0.575954    0.769494    11.00000    0.01913    0.05287 =
         0.06217   -0.03161    0.02235   -0.00460
C46   1    0.026394    0.566056    0.734850    11.00000    0.01669    0.01511 =
         0.02115   -0.00572    0.00465   -0.00067
F46   5    0.044999    0.627235    0.763510    11.00000    0.01643    0.01873 =
         0.03874   -0.01405    0.00640    0.00117
C71   1    0.867967    0.639289    0.519655    11.00000    0.02527    0.02689 =
         0.05452    0.01402    0.00182    0.00196
AFIX  23
H71A  2    0.801203    0.638954    0.486715    11.00000   -1.20000
H71B  2    0.921236    0.662591    0.495026    11.00000   -1.20000
AFIX   0
CL1   7    0.849741    0.683422    0.598080    11.00000    0.03277    0.03051 =
         0.09779   -0.02850   -0.00119   -0.00117
CL2   7    0.908724    0.556846    0.537804    11.00000    0.03790    0.02321 =
         0.02928   -0.00065   -0.00570    0.00318

SIMU 0.02 0.04 0.9 C72 > Cl4A
SAME C72A Cl3A Cl4A
SADI C72 cl3 c72 cl4
ISOR 0.007 C72 > Cl4A

PART 1 21
C72   1    0.548028    0.894768    0.519982    21.00000    0.04198    0.04602 =
         0.04206    0.01565   -0.00184   -0.02230
AFIX  23
H72A  2    0.551493    0.853138    0.491910    21.00000   -1.20000
H72B  2    0.476172    0.913140    0.508956    21.00000   -1.20000
AFIX   0
CL3   7    0.637727    0.952200    0.493462    21.00000    0.03037    0.04146 =
         0.04952    0.01787    0.01102   -0.01343
CL4   7    0.572345    0.875685    0.612912    21.00000    0.05902    0.08641 =
         0.04229    0.01843   -0.00207   -0.03775
PART 2 -21
C72A  1    0.563459    0.884013    0.524528   -21.00000    0.07309    0.06929 =
         0.07084    0.00998    0.00829   -0.00953
AFIX  23
H72C  2    0.607861    0.843494    0.525983   -21.00000   -1.20000
H72D  2    0.495341    0.874404    0.495229   -21.00000   -1.20000
AFIX   0
CL3A  7    0.625517    0.950815    0.488526   -21.00000    0.18321    0.22849 =
         0.23882    0.02432    0.06834   -0.02407
CL4A  7    0.544111    0.908248    0.611957   -21.00000    0.08716    0.14659 =
         0.06789    0.02937    0.02329   -0.00704
PART 0

HKLF 4

REM  erk8234.res in P2(1)/n
REM R1 =  0.0422 for    8994 Fo > 4sig(Fo)  and  0.0572 for all   10980 data
REM    696 parameters refined using     61 restraints

END

WGHT      0.0434      6.0268

REM Highest difference peak  0.630,  deepest hole -1.262,  1-sigma level  0.068
Q1    1   0.8366  0.6710  0.6446  11.00000  0.05    0.63
Q2    1   0.6222  0.9716  0.5267  11.00000  0.05    0.47
Q3    1   0.5996  0.9590  0.4604  11.00000  0.05    0.46
Q4    1   0.7038  0.6112  0.5973  11.00000  0.05    0.44
Q5    1   0.1565  0.5456  0.7043  11.00000  0.05    0.36
Q6    1   0.4838  0.3644  0.7022  11.00000  0.05    0.34
Q7    1   0.4053  0.6601  0.8418  11.00000  0.05    0.33
Q8    1   0.1802  0.6374  0.5429  11.00000  0.05    0.33
Q9    1   0.4216  0.6476  0.7782  11.00000  0.05    0.32
Q10   1   0.2468  0.5896  0.7236  11.00000  0.05    0.32
;
_shelx_res_checksum              78784
####################################################################### 
# 
# This file contains crystal structure data downloaded from the 
# Cambridge Structural Database (CSD) hosted by the Cambridge 
# Crystallographic Data Centre (CCDC).
# 
# Full information about CCDC data access policies and citation 
# guidelines are available at http://www.ccdc.cam.ac.uk/access/V1 
# 
# Audit and citation data items may have been added by the CCDC. 
# Please retain this information to preserve the provenance of 
# this file and to allow appropriate attribution of the data. 
# 
#######################################################################

data_erk8427
_database_code_depnum_ccdc_archive 'CCDC 1487584'
_audit_update_record             
;
2016-08-01 deposited with the CCDC.
2016-09-16 downloaded from the CCDC.
;

_audit_creation_method           SHELXL-97
_chemical_name_systematic        
; 
 ? 
;
_chemical_name_common            ?
_chemical_melting_point          ?
_chemical_formula_moiety         ?
_chemical_formula_sum            'C42 H35 B2 F20 O2 P'
_chemical_formula_weight         1004.29

loop_
_atom_type_symbol
_atom_type_description
_atom_type_scat_dispersion_real
_atom_type_scat_dispersion_imag
_atom_type_scat_source
C C 0.0033 0.0016 'International Tables Vol C Tables 4.2.6.8 and 6.1.1.4'
H H 0.0000 0.0000 'International Tables Vol C Tables 4.2.6.8 and 6.1.1.4'
B B 0.0013 0.0007 'International Tables Vol C Tables 4.2.6.8 and 6.1.1.4'
O O 0.0106 0.0060 'International Tables Vol C Tables 4.2.6.8 and 6.1.1.4'
F F 0.0171 0.0103 'International Tables Vol C Tables 4.2.6.8 and 6.1.1.4'
P P 0.1023 0.0942 'International Tables Vol C Tables 4.2.6.8 and 6.1.1.4'

_symmetry_cell_setting           triclinic
_symmetry_space_group_name_H-M   P-1

loop_
_symmetry_equiv_pos_as_xyz
'x, y, z'
'-x, -y, -z'

_cell_length_a                   10.0179(3)
_cell_length_b                   11.2774(5)
_cell_length_c                   19.6359(11)
_cell_angle_alpha                89.016(3)
_cell_angle_beta                 87.552(3)
_cell_angle_gamma                73.104(2)
_cell_volume                     2120.66(16)
_cell_formula_units_Z            2
_cell_measurement_temperature    223(2)
_cell_measurement_reflns_used    4122
_cell_measurement_theta_min      4.08
_cell_measurement_theta_max      28.28

_exptl_crystal_description       plate
_exptl_crystal_colour            colourless
_exptl_crystal_size_max          0.05
_exptl_crystal_size_mid          0.03
_exptl_crystal_size_min          0.01
_exptl_crystal_density_meas      ?
_exptl_crystal_density_diffrn    1.573
_exptl_crystal_density_method    'not measured'
_exptl_crystal_F_000             1016
_exptl_absorpt_coefficient_mu    0.191
_exptl_absorpt_correction_type   multi-scan
_exptl_absorpt_correction_T_min  0.9905
_exptl_absorpt_correction_T_max  0.9981
_exptl_absorpt_process_details   
'Denzo (Otwinowski, Borek, Majewski & Minor, 2003)'

_exptl_special_details           
; 
 ? 
;

_diffrn_ambient_temperature      223(2)
_diffrn_radiation_wavelength     0.71073
_diffrn_radiation_type           MoK\a
_diffrn_radiation_source         'rotating anode Nonius FR591'
_diffrn_radiation_monochromator  'Montel mirror'
_diffrn_measurement_device_type  'Nonius KappaCCD APEXII'
_diffrn_measurement_method       '\w and \f scans'
_diffrn_detector_area_resol_mean ?
_diffrn_standards_number         ?
_diffrn_standards_interval_count ?
_diffrn_standards_interval_time  ?
_diffrn_standards_decay_%        ?
_diffrn_reflns_number            14903
_diffrn_reflns_av_R_equivalents  0.111
_diffrn_reflns_av_sigmaI/netI    0.1583
_diffrn_reflns_limit_h_min       -11
_diffrn_reflns_limit_h_max       11
_diffrn_reflns_limit_k_min       -13
_diffrn_reflns_limit_k_max       13
_diffrn_reflns_limit_l_min       -2
_diffrn_reflns_limit_l_max       23
_diffrn_reflns_theta_min         4.12
_diffrn_reflns_theta_max         24.71
_reflns_number_total             7051
_reflns_number_gt                3663
_reflns_threshold_expression     >2sigma(I)

_computing_data_collection       'Collect (Nonius B.V., 1998)'
_computing_cell_refinement       'Collect (Nonius B.V., 1998)'
_computing_data_reduction        'Denzo-SMN (Otwinowski & Minor, 1997)'
_computing_structure_solution    'SHELXS-97 (Sheldrick, 1990)'
_computing_structure_refinement  'SHELXL-97 (Sheldrick, 1997)'
_computing_molecular_graphics    'XP (BrukerAXS, 2000)'
_computing_publication_material  'SHELXL-97 (Sheldrick, 1997)'

_refine_special_details          
; 
 Refinement of F^2^ against ALL reflections.  The weighted R-factor wR and 
 goodness of fit S are based on F^2^, conventional R-factors R are based 
 on F, with F set to zero for negative F^2^. The threshold expression of 
 F^2^ > 2sigma(F^2^) is used only for calculating R-factors(gt) etc. and is 
 not relevant to the choice of reflections for refinement.  R-factors based 
 on F^2^ are statistically about twice as large as those based on F, and R- 
 factors based on ALL data will be even larger. 

 The structure was refined using the 'HKLF 5' option, whereby the BASF 
 factor was refined to 0.22.
;

_refine_ls_structure_factor_coef Fsqd
_refine_ls_matrix_type           full
_refine_ls_weighting_scheme      calc
_refine_ls_weighting_details     
'calc w=1/[\s^2^(Fo^2^)+(0.0000P)^2^+17.3742P] where P=(Fo^2^+2Fc^2^)/3'
_atom_sites_solution_primary     direct
_atom_sites_solution_secondary   difmap
_atom_sites_solution_hydrogens   geom
_refine_ls_hydrogen_treatment    constr
_refine_ls_extinction_method     SHELXL
_refine_ls_extinction_coef       0.0022(11)
_refine_ls_extinction_expression Fc^*^=kFc[1+0.001xFc^2^\l^3^/sin(2\q)]^-1/4^
_refine_ls_number_reflns         7051
_refine_ls_number_parameters     616
_refine_ls_number_restraints     0
_refine_ls_R_factor_all          0.2388
_refine_ls_R_factor_gt           0.1348
_refine_ls_wR_factor_ref         0.2746
_refine_ls_wR_factor_gt          0.2279
_refine_ls_goodness_of_fit_ref   1.086
_refine_ls_restrained_S_all      1.086
_refine_ls_shift/su_max          0.000
_refine_ls_shift/su_mean         0.000

loop_
_atom_site_label
_atom_site_type_symbol
_atom_site_fract_x
_atom_site_fract_y
_atom_site_fract_z
_atom_site_U_iso_or_equiv
_atom_site_adp_type
_atom_site_occupancy
_atom_site_symmetry_multiplicity
_atom_site_calc_flag
_atom_site_refinement_flags
_atom_site_disorder_assembly
_atom_site_disorder_group
P1 P 0.8581(3) 0.7030(2) 0.22474(16) 0.0424(8) Uani 1 1 d . . .
O1 O 0.8537(7) 0.4825(6) 0.2721(3) 0.0372(17) Uani 1 1 d . . .
O2 O 0.8497(7) 0.4937(6) 0.1566(3) 0.0388(17) Uani 1 1 d . . .
C1 C 0.7834(10) 0.3073(10) 0.2095(5) 0.044(3) Uani 1 1 d . . .
H1 H 0.8016 0.2164 0.2066 0.052 Uiso 1 1 calc R . .
C2 C 0.6239(11) 0.3649(9) 0.2197(5) 0.042(3) Uani 1 1 d . . .
H2A H 0.5986 0.4549 0.2129 0.051 Uiso 1 1 calc R . .
H2B H 0.5745 0.3301 0.1870 0.051 Uiso 1 1 calc R . .
C3 C 0.5853(11) 0.3346(10) 0.2915(6) 0.048(3) Uani 1 1 d . . .
H3 H 0.5972 0.2444 0.2937 0.057 Uiso 1 1 calc R . .
C4 C 0.7002(11) 0.3612(10) 0.3362(5) 0.044(3) Uani 1 1 d . . .
H4 H 0.6699 0.4510 0.3464 0.053 Uiso 1 1 calc R . .
C5 C 0.4347(12) 0.4009(12) 0.3157(7) 0.067(4) Uani 1 1 d . . .
H5A H 0.4225 0.3839 0.3638 0.101 Uiso 1 1 calc R . .
H5B H 0.3705 0.3712 0.2900 0.101 Uiso 1 1 calc R . .
H5C H 0.4160 0.4895 0.3087 0.101 Uiso 1 1 calc R . .
C6 C 0.8560(10) 0.5352(9) 0.2145(6) 0.039(3) Uani 1 1 d . . .
B1 B 0.8357(14) 0.3363(11) 0.2819(6) 0.043(3) Uani 1 1 d . . .
C11 C 0.9856(11) 0.2652(9) 0.3136(6) 0.041(3) Uani 1 1 d . . .
F12 F 1.0422(6) 0.0942(5) 0.2362(3) 0.0516(17) Uani 1 1 d . . .
C12 C 1.0769(11) 0.1548(10) 0.2888(6) 0.043(3) Uani 1 1 d . . .
F13 F 1.2922(7) -0.0034(6) 0.2851(4) 0.073(2) Uani 1 1 d . . .
C13 C 1.2083(13) 0.1005(11) 0.3134(6) 0.056(3) Uani 1 1 d . . .
F14 F 1.3784(8) 0.0988(8) 0.3941(4) 0.092(3) Uani 1 1 d . . .
C14 C 1.2497(13) 0.1512(13) 0.3693(7) 0.062(4) Uani 1 1 d . . .
F15 F 1.2014(8) 0.3050(8) 0.4535(4) 0.089(3) Uani 1 1 d . . .
C15 C 1.1629(13) 0.2560(12) 0.3988(7) 0.062(4) Uani 1 1 d . . .
F16 F 0.9490(7) 0.4105(6) 0.4033(3) 0.0588(18) Uani 1 1 d . . .
C16 C 1.0324(12) 0.3078(10) 0.3708(6) 0.048(3) Uani 1 1 d . . .
C21 C 0.7133(12) 0.2944(10) 0.4026(5) 0.048(3) Uani 1 1 d . . .
F22 F 0.6374(7) 0.4799(6) 0.4657(3) 0.0629(19) Uani 1 1 d . . .
C22 C 0.6824(12) 0.3553(11) 0.4647(6) 0.049(3) Uani 1 1 d . . .
F23 F 0.6597(9) 0.3570(8) 0.5849(4) 0.093(3) Uani 1 1 d . . .
C23 C 0.6961(14) 0.2930(13) 0.5265(6) 0.062(3) Uani 1 1 d . . .
F24 F 0.7560(11) 0.1083(8) 0.5884(4) 0.115(3) Uani 1 1 d . . .
C24 C 0.7458(16) 0.1659(14) 0.5275(7) 0.075(4) Uani 1 1 d . . .
F25 F 0.8308(11) -0.0204(7) 0.4694(4) 0.108(3) Uani 1 1 d . . .
C25 C 0.7801(15) 0.1029(12) 0.4684(7) 0.070(4) Uani 1 1 d . . .
F26 F 0.8039(7) 0.0989(6) 0.3501(3) 0.065(2) Uani 1 1 d . . .
C26 C 0.7671(13) 0.1678(11) 0.4075(6) 0.051(3) Uani 1 1 d . . .
B2 B 0.8514(11) 0.3510(10) 0.1420(6) 0.036(3) Uani 1 1 d . . .
C31 C 1.0149(11) 0.2739(10) 0.1261(6) 0.045(3) Uani 1 1 d . . .
F32 F 0.9492(7) 0.1286(5) 0.0569(3) 0.0598(18) Uani 1 1 d . . .
C32 C 1.0516(12) 0.1636(10) 0.0869(6) 0.045(3) Uani 1 1 d . . .
F33 F 1.2044(7) -0.0206(6) 0.0420(4) 0.073(2) Uani 1 1 d . . .
C33 C 1.1813(13) 0.0844(10) 0.0794(7) 0.056(3) Uani 1 1 d . . .
F34 F 1.4227(7) 0.0315(6) 0.1036(4) 0.075(2) Uani 1 1 d . . .
C34 C 1.2934(12) 0.1101(11) 0.1084(6) 0.056(3) Uani 1 1 d . . .
F35 F 1.3736(7) 0.2391(6) 0.1789(4) 0.070(2) Uani 1 1 d . . .
C35 C 1.2684(12) 0.2169(11) 0.1476(6) 0.052(3) Uani 1 1 d . . .
F36 F 1.1183(6) 0.3935(6) 0.1937(3) 0.0534(17) Uani 1 1 d . . .
C36 C 1.1312(10) 0.2932(9) 0.1535(5) 0.037(3) Uani 1 1 d . . .
C41 C 0.7582(11) 0.3627(9) 0.0732(5) 0.039(3) Uani 1 1 d . . .
F42 F 0.6741(6) 0.1924(5) 0.1024(3) 0.0524(17) Uani 1 1 d . . .
C42 C 0.6778(11) 0.2848(9) 0.0588(6) 0.044(3) Uani 1 1 d . . .
F43 F 0.5256(7) 0.2134(6) -0.0068(3) 0.0655(19) Uani 1 1 d . . .
C43 C 0.6033(12) 0.2917(10) 0.0011(6) 0.048(3) Uani 1 1 d . . .
F44 F 0.5362(7) 0.3827(6) -0.1053(3) 0.0643(19) Uani 1 1 d . . .
C44 C 0.6069(11) 0.3755(11) -0.0474(5) 0.045(3) Uani 1 1 d . . .
F45 F 0.6932(7) 0.5394(6) -0.0877(3) 0.0631(19) Uani 1 1 d . . .
C45 C 0.6848(12) 0.4560(9) -0.0397(6) 0.045(3) Uani 1 1 d . . .
F46 F 0.8437(7) 0.5229(6) 0.0212(3) 0.0543(17) Uani 1 1 d . . .
C46 C 0.7609(11) 0.4456(10) 0.0194(6) 0.046(3) Uani 1 1 d . . .
C51 C 0.8556(12) 0.7736(10) 0.1371(6) 0.050(3) Uani 1 1 d . . .
C52 C 0.7150(12) 0.7789(11) 0.1059(6) 0.061(3) Uani 1 1 d . . .
H52A H 0.6390 0.8309 0.1339 0.092 Uiso 1 1 calc R . .
H52B H 0.7053 0.6959 0.1040 0.092 Uiso 1 1 calc R . .
H52C H 0.7124 0.8133 0.0602 0.092 Uiso 1 1 calc R . .
C53 C 0.9748(12) 0.6913(11) 0.0903(6) 0.057(3) Uani 1 1 d . . .
H53A H 0.9869 0.6047 0.1011 0.085 Uiso 1 1 calc R . .
H53B H 1.0610 0.7112 0.0978 0.085 Uiso 1 1 calc R . .
H53C H 0.9509 0.7069 0.0430 0.085 Uiso 1 1 calc R . .
C54 C 0.8747(13) 0.9025(10) 0.1377(6) 0.061(3) Uani 1 1 d . . .
H54A H 0.8579 0.9398 0.0928 0.091 Uiso 1 1 calc R . .
H54B H 0.9693 0.8966 0.1498 0.091 Uiso 1 1 calc R . .
H54C H 0.8091 0.9534 0.1708 0.091 Uiso 1 1 calc R . .
C55 C 1.0198(12) 0.7028(10) 0.2704(6) 0.050(3) Uani 1 1 d . . .
C56 C 1.1502(12) 0.6766(11) 0.2225(6) 0.060(3) Uani 1 1 d . . .
H56A H 1.1423 0.7465 0.1918 0.090 Uiso 1 1 calc R . .
H56B H 1.1581 0.6027 0.1961 0.090 Uiso 1 1 calc R . .
H56C H 1.2325 0.6641 0.2492 0.090 Uiso 1 1 calc R . .
C57 C 0.9985(13) 0.8341(11) 0.3025(7) 0.071(4) Uani 1 1 d . . .
H57A H 1.0845 0.8369 0.3224 0.106 Uiso 1 1 calc R . .
H57B H 0.9245 0.8491 0.3377 0.106 Uiso 1 1 calc R . .
H57C H 0.9733 0.8972 0.2674 0.106 Uiso 1 1 calc R . .
C58 C 1.0546(12) 0.6019(10) 0.3267(6) 0.056(3) Uani 1 1 d . . .
H58A H 1.0829 0.5206 0.3059 0.084 Uiso 1 1 calc R . .
H58B H 0.9727 0.6096 0.3564 0.084 Uiso 1 1 calc R . .
H58C H 1.1301 0.6123 0.3531 0.084 Uiso 1 1 calc R . .
C59 C 0.6901(12) 0.7736(10) 0.2781(6) 0.052(3) Uani 1 1 d . . .
C60 C 0.6456(12) 0.9145(10) 0.2706(7) 0.063(4) Uani 1 1 d . . .
H60A H 0.6152 0.9371 0.2247 0.095 Uiso 1 1 calc R . .
H60B H 0.7239 0.9455 0.2793 0.095 Uiso 1 1 calc R . .
H60C H 0.5693 0.9504 0.3030 0.095 Uiso 1 1 calc R . .
C61 C 0.7101(14) 0.7364(12) 0.3533(6) 0.068(4) Uani 1 1 d . . .
H61A H 0.6218 0.7671 0.3787 0.101 Uiso 1 1 calc R . .
H61B H 0.7782 0.7719 0.3717 0.101 Uiso 1 1 calc R . .
H61C H 0.7429 0.6468 0.3571 0.101 Uiso 1 1 calc R . .
C62 C 0.5729(11) 0.7246(10) 0.2533(7) 0.058(3) Uani 1 1 d . . .
H62A H 0.4858 0.7668 0.2772 0.087 Uiso 1 1 calc R . .
H62B H 0.5955 0.6363 0.2622 0.087 Uiso 1 1 calc R . .
H62C H 0.5635 0.7397 0.2047 0.087 Uiso 1 1 calc R . .

loop_
_atom_site_aniso_label
_atom_site_aniso_U_11
_atom_site_aniso_U_22
_atom_site_aniso_U_33
_atom_site_aniso_U_23
_atom_site_aniso_U_13
_atom_site_aniso_U_12
P1 0.0285(17) 0.0335(15) 0.0617(19) 0.0019(14) -0.0036(14) -0.0032(13)
O1 0.030(4) 0.039(4) 0.041(4) 0.001(3) -0.009(3) -0.008(3)
O2 0.038(5) 0.036(4) 0.039(4) -0.004(3) -0.007(3) -0.005(3)
C1 0.026(6) 0.046(6) 0.050(7) 0.007(5) 0.002(5) 0.003(5)
C2 0.032(7) 0.040(6) 0.055(7) 0.002(5) 0.006(5) -0.013(5)
C3 0.036(7) 0.047(7) 0.058(7) -0.005(6) 0.011(6) -0.011(6)
C4 0.037(7) 0.054(7) 0.047(7) 0.003(5) 0.000(5) -0.021(6)
C5 0.048(9) 0.082(9) 0.076(9) -0.013(7) 0.004(7) -0.027(7)
C6 0.021(6) 0.031(6) 0.063(8) 0.003(6) -0.008(5) -0.003(5)
B1 0.051(9) 0.037(7) 0.038(7) 0.014(6) -0.002(6) -0.011(6)
C11 0.032(7) 0.033(6) 0.057(7) 0.009(5) -0.004(5) -0.009(5)
F12 0.051(4) 0.043(4) 0.053(4) 0.005(3) -0.001(3) -0.003(3)
C12 0.038(7) 0.047(7) 0.046(7) 0.016(6) -0.003(5) -0.016(6)
F13 0.058(5) 0.064(5) 0.077(5) 0.010(4) -0.001(4) 0.016(4)
C13 0.043(8) 0.054(8) 0.056(8) 0.014(6) -0.004(6) 0.008(6)
F14 0.045(5) 0.108(6) 0.108(6) 0.007(5) -0.030(4) 0.003(5)
C14 0.035(8) 0.076(9) 0.062(8) 0.013(7) -0.018(6) 0.005(7)
F15 0.083(6) 0.101(6) 0.084(6) -0.003(5) -0.033(5) -0.023(5)
C15 0.033(8) 0.069(9) 0.076(9) 0.017(8) -0.017(7) 0.000(7)
F16 0.056(5) 0.058(4) 0.061(4) -0.003(3) -0.011(3) -0.013(4)
C16 0.041(8) 0.039(6) 0.067(8) 0.008(6) -0.005(6) -0.014(6)
C21 0.056(8) 0.039(6) 0.043(7) 0.001(5) -0.001(6) -0.004(6)
F22 0.070(5) 0.049(4) 0.064(4) -0.014(3) 0.006(4) -0.009(4)
C22 0.041(8) 0.053(7) 0.052(8) -0.007(6) -0.001(6) -0.011(6)
F23 0.123(8) 0.111(7) 0.046(4) -0.015(4) 0.007(5) -0.037(6)
C23 0.063(9) 0.079(10) 0.045(8) -0.009(7) 0.005(6) -0.024(8)
F24 0.187(10) 0.111(7) 0.065(5) 0.040(5) -0.032(6) -0.068(7)
C24 0.100(12) 0.075(10) 0.052(9) 0.020(8) -0.015(8) -0.028(9)
F25 0.173(10) 0.058(5) 0.092(6) 0.024(4) -0.024(6) -0.030(6)
C25 0.098(12) 0.050(8) 0.062(9) 0.016(7) -0.005(8) -0.023(8)
F26 0.080(5) 0.046(4) 0.068(5) 0.002(3) -0.001(4) -0.016(4)
C26 0.060(9) 0.057(8) 0.039(7) -0.002(6) -0.009(6) -0.017(6)
B2 0.012(6) 0.038(6) 0.054(8) -0.003(6) -0.007(5) 0.000(5)
C31 0.033(7) 0.045(6) 0.056(7) 0.018(6) 0.000(5) -0.011(5)
F32 0.047(4) 0.045(4) 0.085(5) -0.013(3) -0.015(4) -0.008(3)
C32 0.041(8) 0.043(7) 0.050(7) 0.003(5) 0.000(6) -0.009(6)
F33 0.055(5) 0.062(5) 0.092(5) -0.021(4) -0.013(4) 0.004(4)
C33 0.039(8) 0.040(7) 0.084(9) 0.001(6) 0.002(7) -0.003(6)
F34 0.032(4) 0.069(5) 0.107(6) -0.015(4) -0.004(4) 0.012(4)
C34 0.024(7) 0.050(7) 0.079(9) -0.008(7) 0.011(6) 0.010(6)
F35 0.033(4) 0.076(5) 0.093(5) -0.010(4) -0.010(4) -0.002(4)
C35 0.024(7) 0.060(8) 0.063(8) 0.006(6) -0.002(6) 0.001(6)
F36 0.031(4) 0.053(4) 0.077(5) -0.006(3) 0.000(3) -0.014(3)
C36 0.019(6) 0.037(6) 0.053(7) -0.002(5) 0.006(5) -0.006(5)
C41 0.028(6) 0.037(6) 0.048(7) 0.008(5) -0.002(5) -0.003(5)
F42 0.053(4) 0.053(4) 0.056(4) 0.003(3) -0.003(3) -0.021(3)
C42 0.036(7) 0.038(6) 0.055(7) 0.008(5) 0.003(6) -0.010(5)
F43 0.054(5) 0.067(5) 0.080(5) 0.001(4) -0.016(4) -0.024(4)
C43 0.038(7) 0.042(6) 0.066(8) -0.001(6) -0.007(6) -0.013(6)
F44 0.052(5) 0.069(5) 0.069(5) 0.012(4) -0.022(4) -0.012(4)
C44 0.038(7) 0.062(7) 0.038(6) 0.000(6) -0.022(5) -0.015(6)
F45 0.067(5) 0.067(4) 0.052(4) 0.015(3) -0.002(3) -0.016(4)
C45 0.043(7) 0.041(6) 0.047(7) 0.014(5) 0.001(6) -0.007(6)
F46 0.063(5) 0.060(4) 0.049(4) 0.008(3) -0.006(3) -0.032(4)
C46 0.019(6) 0.053(7) 0.065(8) -0.004(6) 0.000(5) -0.009(5)
C51 0.036(7) 0.041(6) 0.068(8) 0.011(6) -0.012(6) -0.004(5)
C52 0.055(9) 0.048(7) 0.075(9) 0.010(6) -0.011(7) -0.006(6)
C53 0.053(8) 0.076(8) 0.057(8) 0.009(6) 0.000(6) -0.044(7)
C54 0.055(9) 0.049(7) 0.078(9) 0.013(6) -0.007(7) -0.017(6)
C55 0.037(7) 0.037(6) 0.074(8) -0.001(6) -0.005(6) -0.005(5)
C56 0.037(8) 0.063(8) 0.086(9) 0.007(7) -0.014(7) -0.020(6)
C57 0.055(9) 0.049(8) 0.103(11) -0.001(7) -0.015(8) -0.006(7)
C58 0.037(7) 0.056(7) 0.073(9) 0.004(6) -0.022(6) -0.008(6)
C59 0.043(8) 0.041(6) 0.066(8) 0.005(6) -0.013(6) -0.001(6)
C60 0.030(7) 0.052(7) 0.106(11) -0.021(7) -0.004(7) -0.008(6)
C61 0.068(10) 0.070(9) 0.064(9) -0.013(7) 0.004(7) -0.019(7)
C62 0.018(6) 0.050(7) 0.104(10) -0.004(7) 0.002(6) -0.006(5)

_geom_special_details            
; 
 All esds (except the esd in the dihedral angle between two l.s. planes) 
 are estimated using the full covariance matrix.  The cell esds are taken 
 into account individually in the estimation of esds in distances, angles 
 and torsion angles; correlations between esds in cell parameters are only 
 used when they are defined by crystal symmetry.  An approximate (isotropic) 
 treatment of cell esds is used for estimating esds involving l.s. planes. 
;

loop_
_geom_bond_atom_site_label_1
_geom_bond_atom_site_label_2
_geom_bond_distance
_geom_bond_site_symmetry_2
_geom_bond_publ_flag
P1 C51 1.883(11) . ?
P1 C55 1.884(12) . ?
P1 C6 1.913(10) . ?
P1 C59 1.914(12) . ?
O1 C6 1.271(12) . ?
O1 B1 1.717(13) . ?
O2 C6 1.248(12) . ?
O2 B2 1.634(13) . ?
C1 C2 1.546(13) . ?
C1 B2 1.599(15) . ?
C1 B1 1.606(16) . ?
C1 H1 0.9900 . ?
C2 C3 1.505(14) . ?
C2 H2A 0.9800 . ?
C2 H2B 0.9800 . ?
C3 C5 1.535(15) . ?
C3 C4 1.575(15) . ?
C3 H3 0.9900 . ?
C4 C21 1.488(14) . ?
C4 B1 1.650(16) . ?
C4 H4 0.9900 . ?
C5 H5A 0.9700 . ?
C5 H5B 0.9700 . ?
C5 H5C 0.9700 . ?
B1 C11 1.628(16) . ?
C11 C16 1.382(15) . ?
C11 C12 1.394(15) . ?
F12 C12 1.359(12) . ?
C12 C13 1.384(15) . ?
F13 C13 1.340(13) . ?
C13 C14 1.380(17) . ?
F14 C14 1.360(13) . ?
C14 C15 1.368(17) . ?
F15 C15 1.337(15) . ?
C15 C16 1.400(15) . ?
F16 C16 1.365(13) . ?
C21 C26 1.374(15) . ?
C21 C22 1.389(15) . ?
F22 C22 1.346(12) . ?
C22 C23 1.383(16) . ?
F23 C23 1.346(13) . ?
C23 C24 1.374(18) . ?
F24 C24 1.344(14) . ?
C24 C25 1.350(18) . ?
F25 C25 1.334(14) . ?
C25 C26 1.384(15) . ?
F26 C26 1.354(12) . ?
B2 C31 1.636(15) . ?
B2 C41 1.657(15) . ?
C31 C36 1.377(14) . ?
C31 C32 1.421(15) . ?
F32 C32 1.360(12) . ?
C32 C33 1.349(15) . ?
F33 C33 1.361(13) . ?
C33 C34 1.385(16) . ?
F34 C34 1.341(12) . ?
C34 C35 1.395(16) . ?
F35 C35 1.329(13) . ?
C35 C36 1.395(14) . ?
F36 C36 1.363(11) . ?
C41 C42 1.393(14) . ?
C41 C46 1.403(14) . ?
F42 C42 1.345(11) . ?
C42 C43 1.372(15) . ?
F43 C43 1.350(12) . ?
C43 C44 1.337(14) . ?
F44 C44 1.355(11) . ?
C44 C45 1.371(14) . ?
F45 C45 1.336(11) . ?
C45 C46 1.401(15) . ?
F46 C46 1.368(11) . ?
C51 C54 1.520(14) . ?
C51 C52 1.545(15) . ?
C51 C53 1.556(16) . ?
C52 H52A 0.9700 . ?
C52 H52B 0.9700 . ?
C52 H52C 0.9700 . ?
C53 H53A 0.9700 . ?
C53 H53B 0.9700 . ?
C53 H53C 0.9700 . ?
C54 H54A 0.9700 . ?
C54 H54B 0.9700 . ?
C54 H54C 0.9700 . ?
C55 C56 1.536(15) . ?
C55 C58 1.549(15) . ?
C55 C57 1.573(15) . ?
C56 H56A 0.9700 . ?
C56 H56B 0.9700 . ?
C56 H56C 0.9700 . ?
C57 H57A 0.9700 . ?
C57 H57B 0.9700 . ?
C57 H57C 0.9700 . ?
C58 H58A 0.9700 . ?
C58 H58B 0.9700 . ?
C58 H58C 0.9700 . ?
C59 C60 1.527(15) . ?
C59 C61 1.533(16) . ?
C59 C62 1.534(15) . ?
C60 H60A 0.9700 . ?
C60 H60B 0.9700 . ?
C60 H60C 0.9700 . ?
C61 H61A 0.9700 . ?
C61 H61B 0.9700 . ?
C61 H61C 0.9700 . ?
C62 H62A 0.9700 . ?
C62 H62B 0.9700 . ?
C62 H62C 0.9700 . ?

loop_
_geom_angle_atom_site_label_1
_geom_angle_atom_site_label_2
_geom_angle_atom_site_label_3
_geom_angle
_geom_angle_site_symmetry_1
_geom_angle_site_symmetry_3
_geom_angle_publ_flag
C51 P1 C55 111.8(5) . . ?
C51 P1 C6 107.7(5) . . ?
C55 P1 C6 108.5(5) . . ?
C51 P1 C59 113.0(5) . . ?
C55 P1 C59 112.7(5) . . ?
C6 P1 C59 102.3(5) . . ?
C6 O1 B1 123.3(8) . . ?
C6 O2 B2 123.9(8) . . ?
C2 C1 B2 115.2(8) . . ?
C2 C1 B1 100.9(9) . . ?
B2 C1 B1 118.1(9) . . ?
C2 C1 H1 107.3 . . ?
B2 C1 H1 107.3 . . ?
B1 C1 H1 107.3 . . ?
C3 C2 C1 107.0(9) . . ?
C3 C2 H2A 110.3 . . ?
C1 C2 H2A 110.3 . . ?
C3 C2 H2B 110.3 . . ?
C1 C2 H2B 110.3 . . ?
H2A C2 H2B 108.6 . . ?
C2 C3 C5 115.2(10) . . ?
C2 C3 C4 104.6(8) . . ?
C5 C3 C4 114.3(10) . . ?
C2 C3 H3 107.5 . . ?
C5 C3 H3 107.5 . . ?
C4 C3 H3 107.5 . . ?
C21 C4 C3 112.4(9) . . ?
C21 C4 B1 120.1(9) . . ?
C3 C4 B1 102.3(9) . . ?
C21 C4 H4 107.1 . . ?
C3 C4 H4 107.1 . . ?
B1 C4 H4 107.1 . . ?
C3 C5 H5A 109.5 . . ?
C3 C5 H5B 109.5 . . ?
H5A C5 H5B 109.5 . . ?
C3 C5 H5C 109.5 . . ?
H5A C5 H5C 109.5 . . ?
H5B C5 H5C 109.5 . . ?
O2 C6 O1 128.7(9) . . ?
O2 C6 P1 120.0(8) . . ?
O1 C6 P1 111.2(8) . . ?
C1 B1 C11 125.5(10) . . ?
C1 B1 C4 106.8(9) . . ?
C11 B1 C4 115.1(9) . . ?
C1 B1 O1 104.2(7) . . ?
C11 B1 O1 99.9(8) . . ?
C4 B1 O1 101.6(8) . . ?
C16 C11 C12 113.0(10) . . ?
C16 C11 B1 122.0(10) . . ?
C12 C11 B1 124.9(10) . . ?
F12 C12 C13 115.1(10) . . ?
F12 C12 C11 120.9(10) . . ?
C13 C12 C11 124.0(11) . . ?
F13 C13 C14 120.2(11) . . ?
F13 C13 C12 120.4(12) . . ?
C14 C13 C12 119.3(11) . . ?
F14 C14 C15 119.9(12) . . ?
F14 C14 C13 120.0(12) . . ?
C15 C14 C13 120.1(12) . . ?
F15 C15 C14 120.6(11) . . ?
F15 C15 C16 121.6(12) . . ?
C14 C15 C16 117.8(13) . . ?
F16 C16 C11 119.3(10) . . ?
F16 C16 C15 115.3(11) . . ?
C11 C16 C15 125.4(12) . . ?
C26 C21 C22 114.7(10) . . ?
C26 C21 C4 122.4(10) . . ?
C22 C21 C4 122.7(10) . . ?
F22 C22 C23 117.9(11) . . ?
F22 C22 C21 119.5(10) . . ?
C23 C22 C21 122.6(11) . . ?
F23 C23 C24 120.6(12) . . ?
F23 C23 C22 119.8(12) . . ?
C24 C23 C22 119.5(12) . . ?
F24 C24 C25 122.1(13) . . ?
F24 C24 C23 117.9(14) . . ?
C25 C24 C23 119.9(12) . . ?
F25 C25 C24 120.0(12) . . ?
F25 C25 C26 120.7(13) . . ?
C24 C25 C26 119.2(12) . . ?
F26 C26 C21 119.9(10) . . ?
F26 C26 C25 116.2(11) . . ?
C21 C26 C25 123.8(11) . . ?
C1 B2 O2 105.4(8) . . ?
C1 B2 C31 114.4(8) . . ?
O2 B2 C31 106.0(8) . . ?
C1 B2 C41 114.8(8) . . ?
O2 B2 C41 103.8(8) . . ?
C31 B2 C41 111.3(9) . . ?
C36 C31 C32 110.9(10) . . ?
C36 C31 B2 127.5(10) . . ?
C32 C31 B2 121.1(10) . . ?
C33 C32 F32 115.6(11) . . ?
C33 C32 C31 125.3(12) . . ?
F32 C32 C31 119.0(10) . . ?
C32 C33 F33 120.5(11) . . ?
C32 C33 C34 120.5(12) . . ?
F33 C33 C34 119.0(11) . . ?
F34 C34 C33 122.0(11) . . ?
F34 C34 C35 119.3(11) . . ?
C33 C34 C35 118.6(11) . . ?
F35 C35 C36 123.4(11) . . ?
F35 C35 C34 119.2(10) . . ?
C36 C35 C34 117.3(11) . . ?
F36 C36 C31 120.2(9) . . ?
F36 C36 C35 112.4(10) . . ?
C31 C36 C35 127.3(11) . . ?
C42 C41 C46 111.7(10) . . ?
C42 C41 B2 124.4(9) . . ?
C46 C41 B2 123.6(9) . . ?
F42 C42 C43 115.8(9) . . ?
F42 C42 C41 119.4(10) . . ?
C43 C42 C41 124.8(9) . . ?
C44 C43 F43 119.8(10) . . ?
C44 C43 C42 120.4(10) . . ?
F43 C43 C42 119.8(10) . . ?
C43 C44 F44 121.5(10) . . ?
C43 C44 C45 120.3(10) . . ?
F44 C44 C45 118.2(10) . . ?
F45 C45 C44 122.0(10) . . ?
F45 C45 C46 120.1(10) . . ?
C44 C45 C46 117.9(9) . . ?
F46 C46 C45 114.5(9) . . ?
F46 C46 C41 120.7(10) . . ?
C45 C46 C41 124.8(10) . . ?
C54 C51 C52 110.0(9) . . ?
C54 C51 C53 107.4(9) . . ?
C52 C51 C53 108.0(10) . . ?
C54 C51 P1 112.8(9) . . ?
C52 C51 P1 108.1(8) . . ?
C53 C51 P1 110.4(7) . . ?
C51 C52 H52A 109.5 . . ?
C51 C52 H52B 109.5 . . ?
H52A C52 H52B 109.5 . . ?
C51 C52 H52C 109.5 . . ?
H52A C52 H52C 109.5 . . ?
H52B C52 H52C 109.5 . . ?
C51 C53 H53A 109.5 . . ?
C51 C53 H53B 109.5 . . ?
H53A C53 H53B 109.5 . . ?
C51 C53 H53C 109.5 . . ?
H53A C53 H53C 109.5 . . ?
H53B C53 H53C 109.5 . . ?
C51 C54 H54A 109.5 . . ?
C51 C54 H54B 109.5 . . ?
H54A C54 H54B 109.5 . . ?
C51 C54 H54C 109.5 . . ?
H54A C54 H54C 109.5 . . ?
H54B C54 H54C 109.5 . . ?
C56 C55 C58 105.9(9) . . ?
C56 C55 C57 107.2(9) . . ?
C58 C55 C57 109.8(10) . . ?
C56 C55 P1 112.6(8) . . ?
C58 C55 P1 112.0(7) . . ?
C57 C55 P1 109.2(8) . . ?
C55 C56 H56A 109.5 . . ?
C55 C56 H56B 109.5 . . ?
H56A C56 H56B 109.5 . . ?
C55 C56 H56C 109.5 . . ?
H56A C56 H56C 109.5 . . ?
H56B C56 H56C 109.5 . . ?
C55 C57 H57A 109.5 . . ?
C55 C57 H57B 109.5 . . ?
H57A C57 H57B 109.5 . . ?
C55 C57 H57C 109.5 . . ?
H57A C57 H57C 109.5 . . ?
H57B C57 H57C 109.5 . . ?
C55 C58 H58A 109.5 . . ?
C55 C58 H58B 109.5 . . ?
H58A C58 H58B 109.5 . . ?
C55 C58 H58C 109.5 . . ?
H58A C58 H58C 109.5 . . ?
H58B C58 H58C 109.5 . . ?
C60 C59 C61 110.3(10) . . ?
C60 C59 C62 108.6(9) . . ?
C61 C59 C62 107.4(10) . . ?
C60 C59 P1 109.9(8) . . ?
C61 C59 P1 110.8(8) . . ?
C62 C59 P1 109.7(8) . . ?
C59 C60 H60A 109.5 . . ?
C59 C60 H60B 109.5 . . ?
H60A C60 H60B 109.5 . . ?
C59 C60 H60C 109.5 . . ?
H60A C60 H60C 109.5 . . ?
H60B C60 H60C 109.5 . . ?
C59 C61 H61A 109.5 . . ?
C59 C61 H61B 109.5 . . ?
H61A C61 H61B 109.5 . . ?
C59 C61 H61C 109.5 . . ?
H61A C61 H61C 109.5 . . ?
H61B C61 H61C 109.5 . . ?
C59 C62 H62A 109.5 . . ?
C59 C62 H62B 109.5 . . ?
H62A C62 H62B 109.5 . . ?
C59 C62 H62C 109.5 . . ?
H62A C62 H62C 109.5 . . ?
H62B C62 H62C 109.5 . . ?

loop_
_geom_torsion_atom_site_label_1
_geom_torsion_atom_site_label_2
_geom_torsion_atom_site_label_3
_geom_torsion_atom_site_label_4
_geom_torsion
_geom_torsion_site_symmetry_1
_geom_torsion_site_symmetry_2
_geom_torsion_site_symmetry_3
_geom_torsion_site_symmetry_4
_geom_torsion_publ_flag
B2 C1 C2 C3 -168.2(9) . . . . ?
B1 C1 C2 C3 -39.9(10) . . . . ?
C1 C2 C3 C5 170.7(9) . . . . ?
C1 C2 C3 C4 44.4(11) . . . . ?
C2 C3 C4 C21 -158.4(9) . . . . ?
C5 C3 C4 C21 74.7(13) . . . . ?
C2 C3 C4 B1 -28.2(10) . . . . ?
C5 C3 C4 B1 -155.0(9) . . . . ?
B2 O2 C6 O1 -6.0(16) . . . . ?
B2 O2 C6 P1 178.4(6) . . . . ?
B1 O1 C6 O2 -2.0(16) . . . . ?
B1 O1 C6 P1 174.0(7) . . . . ?
C51 P1 C6 O2 -1.8(9) . . . . ?
C55 P1 C6 O2 -123.1(8) . . . . ?
C59 P1 C6 O2 117.5(8) . . . . ?
C51 P1 C6 O1 -178.2(7) . . . . ?
C55 P1 C6 O1 60.5(8) . . . . ?
C59 P1 C6 O1 -58.9(8) . . . . ?
C2 C1 B1 C11 160.0(9) . . . . ?
B2 C1 B1 C11 -73.6(13) . . . . ?
C2 C1 B1 C4 20.5(10) . . . . ?
B2 C1 B1 C4 146.9(9) . . . . ?
C2 C1 B1 O1 -86.5(9) . . . . ?
B2 C1 B1 O1 39.9(12) . . . . ?
C21 C4 B1 C1 129.4(10) . . . . ?
C3 C4 B1 C1 4.0(10) . . . . ?
C21 C4 B1 C11 -14.9(14) . . . . ?
C3 C4 B1 C11 -140.2(9) . . . . ?
C21 C4 B1 O1 -121.7(10) . . . . ?
C3 C4 B1 O1 112.9(8) . . . . ?
C6 O1 B1 C1 -14.7(12) . . . . ?
C6 O1 B1 C11 116.1(9) . . . . ?
C6 O1 B1 C4 -125.5(9) . . . . ?
C1 B1 C11 C16 169.5(10) . . . . ?
C4 B1 C11 C16 -53.9(13) . . . . ?
O1 B1 C11 C16 54.0(11) . . . . ?
C1 B1 C11 C12 -13.1(15) . . . . ?
C4 B1 C11 C12 123.5(11) . . . . ?
O1 B1 C11 C12 -128.6(9) . . . . ?
C16 C11 C12 F12 174.4(8) . . . . ?
B1 C11 C12 F12 -3.1(14) . . . . ?
C16 C11 C12 C13 -7.3(14) . . . . ?
B1 C11 C12 C13 175.2(10) . . . . ?
F12 C12 C13 F13 0.9(14) . . . . ?
C11 C12 C13 F13 -177.5(9) . . . . ?
F12 C12 C13 C14 -176.2(10) . . . . ?
C11 C12 C13 C14 5.4(17) . . . . ?
F13 C13 C14 F14 3.0(18) . . . . ?
C12 C13 C14 F14 -180.0(10) . . . . ?
F13 C13 C14 C15 -178.8(11) . . . . ?
C12 C13 C14 C15 -1.8(18) . . . . ?
F14 C14 C15 F15 -2.6(19) . . . . ?
C13 C14 C15 F15 179.2(11) . . . . ?
F14 C14 C15 C16 178.9(10) . . . . ?
C13 C14 C15 C16 0.7(18) . . . . ?
C12 C11 C16 F16 -175.6(8) . . . . ?
B1 C11 C16 F16 2.1(14) . . . . ?
C12 C11 C16 C15 6.2(15) . . . . ?
B1 C11 C16 C15 -176.2(10) . . . . ?
F15 C15 C16 F16 0.0(16) . . . . ?
C14 C15 C16 F16 178.5(10) . . . . ?
F15 C15 C16 C11 178.3(10) . . . . ?
C14 C15 C16 C11 -3.2(18) . . . . ?
C3 C4 C21 C26 69.4(14) . . . . ?
B1 C4 C21 C26 -51.0(16) . . . . ?
C3 C4 C21 C22 -115.7(12) . . . . ?
B1 C4 C21 C22 123.9(12) . . . . ?
C26 C21 C22 F22 175.9(10) . . . . ?
C4 C21 C22 F22 0.6(17) . . . . ?
C26 C21 C22 C23 -4.0(18) . . . . ?
C4 C21 C22 C23 -179.3(11) . . . . ?
F22 C22 C23 F23 2.5(18) . . . . ?
C21 C22 C23 F23 -177.6(11) . . . . ?
F22 C22 C23 C24 -178.0(12) . . . . ?
C21 C22 C23 C24 2(2) . . . . ?
F23 C23 C24 F24 0(2) . . . . ?
C22 C23 C24 F24 -179.1(12) . . . . ?
F23 C23 C24 C25 179.1(13) . . . . ?
C22 C23 C24 C25 0(2) . . . . ?
F24 C24 C25 F25 -3(2) . . . . ?
C23 C24 C25 F25 178.8(13) . . . . ?
F24 C24 C25 C26 180.0(13) . . . . ?
C23 C24 C25 C26 1(2) . . . . ?
C22 C21 C26 F26 -178.6(10) . . . . ?
C4 C21 C26 F26 -3.3(18) . . . . ?
C22 C21 C26 C25 5.1(19) . . . . ?
C4 C21 C26 C25 -179.7(12) . . . . ?
F25 C25 C26 F26 2.2(19) . . . . ?
C24 C25 C26 F26 179.7(12) . . . . ?
F25 C25 C26 C21 178.6(12) . . . . ?
C24 C25 C26 C21 -4(2) . . . . ?
C2 C1 B2 O2 72.8(11) . . . . ?
B1 C1 B2 O2 -46.4(11) . . . . ?
C2 C1 B2 C31 -171.2(9) . . . . ?
B1 C1 B2 C31 69.7(12) . . . . ?
C2 C1 B2 C41 -40.7(13) . . . . ?
B1 C1 B2 C41 -159.9(9) . . . . ?
C6 O2 B2 C1 28.8(12) . . . . ?
C6 O2 B2 C31 -92.8(11) . . . . ?
C6 O2 B2 C41 149.8(9) . . . . ?
C1 B2 C31 C36 -82.5(13) . . . . ?
O2 B2 C31 C36 33.2(13) . . . . ?
C41 B2 C31 C36 145.4(10) . . . . ?
C1 B2 C31 C32 88.6(12) . . . . ?
O2 B2 C31 C32 -155.7(9) . . . . ?
C41 B2 C31 C32 -43.5(13) . . . . ?
C36 C31 C32 C33 2.7(15) . . . . ?
B2 C31 C32 C33 -169.8(10) . . . . ?
C36 C31 C32 F32 178.8(8) . . . . ?
B2 C31 C32 F32 6.3(14) . . . . ?
F32 C32 C33 F33 2.1(15) . . . . ?
C31 C32 C33 F33 178.3(10) . . . . ?
F32 C32 C33 C34 -179.4(10) . . . . ?
C31 C32 C33 C34 -3.2(18) . . . . ?
C32 C33 C34 F34 177.9(10) . . . . ?
F33 C33 C34 F34 -3.6(18) . . . . ?
C32 C33 C34 C35 2.5(18) . . . . ?
F33 C33 C34 C35 -179.0(10) . . . . ?
F34 C34 C35 F35 0.6(17) . . . . ?
C33 C34 C35 F35 176.1(10) . . . . ?
F34 C34 C35 C36 -177.2(10) . . . . ?
C33 C34 C35 C36 -1.7(17) . . . . ?
C32 C31 C36 F36 -179.1(8) . . . . ?
B2 C31 C36 F36 -7.2(15) . . . . ?
C32 C31 C36 C35 -2.0(15) . . . . ?
B2 C31 C36 C35 169.9(10) . . . . ?
F35 C35 C36 F36 1.2(15) . . . . ?
C34 C35 C36 F36 179.0(9) . . . . ?
F35 C35 C36 C31 -176.1(10) . . . . ?
C34 C35 C36 C31 1.6(17) . . . . ?
C1 B2 C41 C42 -34.8(15) . . . . ?
O2 B2 C41 C42 -149.3(10) . . . . ?
C31 B2 C41 C42 97.1(12) . . . . ?
C1 B2 C41 C46 151.0(10) . . . . ?
O2 B2 C41 C46 36.5(13) . . . . ?
C31 B2 C41 C46 -77.1(12) . . . . ?
C46 C41 C42 F42 174.2(9) . . . . ?
B2 C41 C42 F42 -0.6(16) . . . . ?
C46 C41 C42 C43 -3.4(16) . . . . ?
B2 C41 C42 C43 -178.2(10) . . . . ?
F42 C42 C43 C44 -176.0(10) . . . . ?
C41 C42 C43 C44 1.7(19) . . . . ?
F42 C42 C43 F43 4.1(16) . . . . ?
C41 C42 C43 F43 -178.2(10) . . . . ?
F43 C43 C44 F44 -1.2(17) . . . . ?
C42 C43 C44 F44 178.9(11) . . . . ?
F43 C43 C44 C45 179.6(10) . . . . ?
C42 C43 C44 C45 -0.3(18) . . . . ?
C43 C44 C45 F45 178.6(10) . . . . ?
F44 C44 C45 F45 -0.6(17) . . . . ?
C43 C44 C45 C46 1.1(17) . . . . ?
F44 C44 C45 C46 -178.2(10) . . . . ?
F45 C45 C46 F46 -2.1(15) . . . . ?
C44 C45 C46 F46 175.6(10) . . . . ?
F45 C45 C46 C41 179.1(10) . . . . ?
C44 C45 C46 C41 -3.3(17) . . . . ?
C42 C41 C46 F46 -174.5(9) . . . . ?
B2 C41 C46 F46 0.3(16) . . . . ?
C42 C41 C46 C45 4.2(16) . . . . ?
B2 C41 C46 C45 179.0(10) . . . . ?
C55 P1 C51 C54 -53.9(9) . . . . ?
C6 P1 C51 C54 -173.1(8) . . . . ?
C59 P1 C51 C54 74.6(9) . . . . ?
C55 P1 C51 C52 -175.8(7) . . . . ?
C6 P1 C51 C52 65.1(8) . . . . ?
C59 P1 C51 C52 -47.3(9) . . . . ?
C55 P1 C51 C53 66.3(9) . . . . ?
C6 P1 C51 C53 -52.9(8) . . . . ?
C59 P1 C51 C53 -165.2(7) . . . . ?
C51 P1 C55 C56 -37.3(9) . . . . ?
C6 P1 C55 C56 81.4(8) . . . . ?
C59 P1 C55 C56 -165.9(7) . . . . ?
C51 P1 C55 C58 -156.5(8) . . . . ?
C6 P1 C55 C58 -37.8(9) . . . . ?
C59 P1 C55 C58 74.8(9) . . . . ?
C51 P1 C55 C57 81.6(9) . . . . ?
C6 P1 C55 C57 -159.7(8) . . . . ?
C59 P1 C55 C57 -47.0(9) . . . . ?
C51 P1 C59 C60 -44.2(10) . . . . ?
C55 P1 C59 C60 83.9(9) . . . . ?
C6 P1 C59 C60 -159.8(8) . . . . ?
C51 P1 C59 C61 -166.4(8) . . . . ?
C55 P1 C59 C61 -38.4(10) . . . . ?
C6 P1 C59 C61 78.0(9) . . . . ?
C51 P1 C59 C62 75.2(9) . . . . ?
C55 P1 C59 C62 -156.8(7) . . . . ?
C6 P1 C59 C62 -40.4(9) . . . . ?

_diffrn_measured_fraction_theta_max 0.975
_diffrn_reflns_theta_full        24.71
_diffrn_measured_fraction_theta_full 0.975
_refine_diff_density_max         0.429
_refine_diff_density_min         -0.413
_refine_diff_density_rms         0.099
#=============================================================================
#  end of cif data for "erk8427" (compound trans-13)
#=============================================================================
#=============================================================================
#  end of cif file
#=============================================================================
